# Supplementary material for: Comparative gut proteomics study revealing adaptive physiology of Eurasian spruce bark beetle, Ips typographus (Coleoptera: Scolytinae)
Source: Front Plant Sci. 2023 Nov 21;14:1157455. doi: 10.3389/fpls.2023.1157455 (PMC10703158; doi:10.3389/fpls.2023.1157455)
Supplement: Supplementary Excel File 1 — Supporting information for differentially abundant proteins in various comparisons. [file Table_1.xlsx]

## Sheet: Data analysis
									Raw Data Analysis

## Sheet: Adj P value cut off 
Protein.IDs	CM-SM_AdjPVal	CF-SF_AdjPVal	SM-SF_AdjPVal	CM-CF_AdjPVal	CM-SM_log2FoldChange	CF-SF_log2FoldChange	SM-SF_log2FoldChange	CM-CF_log2FoldChange
Ityp08834	9.05e-05	2.35e-06	0.831157	0.803357	8.79319	8.61967	-1.02469	-0.851171
Ityp12595	5.1e-07	2.05e-07	0.845304	0.803357	8.31363	8.50473	-0.544144	-0.735247
Ityp17887	0.000149557	0.000746653	0.98597	0.841477	7.55717	6.26822	-0.166194	1.12276
Ityp21050;Ityp20692	4.43e-05	1.31e-05	0.931401	0.999422	7.25537	7.61438	0.363578	0.00456836
Ityp00379	3.67e-05	6.68e-06	0.994355	0.908635	7.02912	7.71893	0.108213	-0.581601
Ityp12273	3.07e-05	5.88e-06	0.931543	0.747778	5.95396	6.96567	0.275827	-0.735886
Ityp04256	0.00412901	0.0268257	0.994383	0.747778	5.80099	4.26511	-0.0297117	1.50616
Ityp18344	0.000120599	1.31e-05	0.868483	0.996915	5.71968	6.21392	0.582316	0.0880747
Ityp10191	7.27e-05	2.81e-05	0.994355	0.996725	5.66557	5.59471	0.0211642	0.092024
Ityp08888	0.000306283	0.000164839	0.963328	0.892491	5.51912	4.79553	-0.23008	0.493511
Ityp00941	0.000339768	1.85e-05	0.872995	0.935147	5.48527	6.47458	0.587795	-0.40151
Ityp07149	5.65e-05	0.000362902	0.59966	0.0586832	5.44976	3.58823	1.19739	3.05892
Ityp03136	0.000151815	0.00016803	0.800867	0.985618	5.41395	4.80271	-0.806821	-0.195586
Ityp00934	0.000151815	0.000199319	0.635971	0.999392	5.36866	4.16826	-1.23802	-0.0376115
Ityp07742;Ityp07741	8.07e-06	0.001447	0.4366	0.346737	5.35761	2.52329	-1.25163	1.58269
Ityp10189	1.65e-05	2.57e-06	0.885663	0.999202	5.34777	5.63537	0.341897	0.0542917
Ityp03457	2.64e-05	9.65e-06	0.81013	0.864823	5.23595	5.19373	-0.589754	-0.547532
Ityp10788	0.000115214	0.00439621	0.994355	0.3849	5.21091	3.36815	0.0652379	1.908
Ityp03657	2.72e-05	6.78e-06	0.843064	0.800757	5.19366	5.43126	-0.534045	-0.771644
Ityp05138	1.6e-05	1.58e-05	0.633997	0.936852	5.16948	4.51808	-0.929173	-0.277772
Ityp04774	8.07e-06	2.95e-06	0.917101	0.978102	5.13928	5.21764	0.226849	0.148488
Ityp02277	0.0159365	0.0200586	0.895847	0.747778	5.08563	2.91568	-0.776638	1.39331
Ityp06087	7.98e-05	0.000156566	0.813373	0.963523	5.01648	4.11128	-0.641705	0.263498
Ityp06184	1.65e-05	3.89e-06	0.621882	0.835492	4.91639	5.23932	0.911977	0.589046
Ityp22080	0.0144563	0.037184	0.841169	0.674789	4.88321	3.88105	1.22932	2.23149
Ityp23329	0.000723714	0.000212925	0.982972	0.999392	4.83428	5.01888	0.13304	-0.0515532
Ityp09331	0.00071934	0.000125708	0.893884	0.999392	4.83353	5.34846	0.481378	-0.0335447
Ityp03633	8.29e-05	1.23e-05	0.994355	0.897018	4.77338	5.31313	0.0724119	-0.467342
Ityp05139	1.72e-05	6.68e-06	0.967139	0.987517	4.7515	4.71981	-0.137786	-0.106104
Ityp14785	0.000339768	5.88e-06	0.894212	0.55825	4.74137	6.57981	0.370592	-1.46785
Ityp20268	0.00674842	0.00955729	0.994355	0.936852	4.71369	4.06707	-0.0745677	0.57205
Ityp10190	0.00137678	0.0211446	0.638956	0.921303	4.69852	2.71892	-1.42159	0.558022
Ityp03242	0.000889772	0.000227051	0.958511	0.565071	4.67057	5.41285	-0.253017	-0.995295
Ityp03459	0.000229919	5.02e-05	0.977064	0.987517	4.62722	4.90628	0.146687	-0.132373
Ityp15510	0.000160886	4.65e-05	0.636003	0.864823	4.58381	5.12355	1.13067	0.590926
Ityp02486	0.00696508	0.00371734	0.841307	0.864823	4.57916	4.70295	1.00989	0.886099
Ityp02280	2.24e-05	3.03e-06	0.723887	0.565071	4.55068	4.85669	-0.705699	-1.01171
Ityp01870	3.05e-06	2.81e-05	0.756148	0.53929	4.49937	3.06802	-0.509822	0.921527
Ityp06286	1.62e-05	2.44e-05	0.547567	0.963523	4.4871	3.74394	-0.920206	-0.177047
Ityp07714	0.000949479	0.00209108	0.98659	0.864823	4.45242	3.71153	-0.109798	0.631089
Ityp14807	0.0575548	0.118005	0.981032	0.691557	4.41821	2.27837	-0.333	1.80684
Ityp23289	0.000409987	0.00137186	0.798981	0.440782	4.41522	3.35329	0.771312	1.83324
Ityp20267	0.000149557	5.52e-06	0.808728	0.864823	4.36886	5.50758	0.607501	-0.53122
Ityp03125;Ityp03124	0.00196322	0.00657175	0.953846	0.836222	4.34999	3.23762	-0.269057	0.843313
Ityp08338	0.00424863	0.00189698	0.788244	0.910117	4.31666	4.81257	1.06776	0.571849
Ityp11819	0.0247151	0.0031723	0.982569	0.987517	4.26878	4.69085	0.228733	-0.19334
Ityp17732	2.59e-06	1.76e-05	0.74193	0.599464	4.26787	2.98847	-0.503595	0.775803
Ityp00187	0.00270615	0.00731204	0.798981	0.81314	4.24685	4.74128	1.37119	0.876757
Ityp04081	0.000815771	4.67e-05	0.788244	0.987517	4.20167	5.25971	0.880353	-0.177688
Ityp14703;Ityp22109	0.00473534	0.0130131	0.969737	0.920886	4.19227	3.87374	0.269128	0.58766
Ityp19436	0.000545244	0.0103168	0.798981	0.803357	4.15682	2.55902	-0.775971	0.821836
Ityp11725	0.00501848	0.481089	0.363098	0.565071	4.1403	0.587033	-1.76659	1.78667
Ityp14653	0.000359749	8.17e-05	0.941084	0.996493	4.12011	4.23221	0.198092	0.0859969
Ityp04892	0.000141937	3.56e-05	0.912029	0.988654	4.08438	4.26091	0.278053	0.101524
Ityp00282	0.00154847	0.0479522	0.266638	0.972444	4.0651	2.01363	-2.31162	-0.260158
Ityp11704	0.00229385	0.0187338	0.893122	0.803357	4.02782	2.56536	-0.48344	0.979021
Ityp04136	0.00550302	0.656212	0.81013	0.403875	4.02047	0.530718	-0.786827	2.70292
Ityp04379;Ityp10251;Ityp05867;Ityp09460	0.0017107	0.000691118	0.994355	0.909313	4.00937	3.57801	0.0876968	0.519056
Ityp03873	0.0234122	0.114239	0.953954	0.897018	4.00457	2.75209	-0.356516	0.895967
Ityp07480	0.00588286	0.00639984	0.901294	0.803357	3.99861	3.63484	0.543859	0.907632
Ityp08286	0.00172321	0.0315862	0.878609	0.803357	3.97488	2.66085	-0.626659	0.687375
Ityp11929	0.00550302	0.000990648	0.798981	0.924405	3.95766	4.48514	0.96671	0.439224
Ityp03135	0.00833985	0.000494713	0.825598	0.987517	3.91078	5.05155	0.937406	-0.20337
Ityp03533	6.57e-05	7.05e-06	0.868483	0.963523	3.87382	4.42889	0.370323	-0.184744
Ityp11636	0.000747085	0.00137576	0.723887	0.620564	3.84898	4.0662	1.17315	0.95592
Ityp14111	1.27e-05	0.0350265	0.00072115	0.908635	3.82739	1.00201	-3.07128	-0.245898
Ityp06185	0.000120599	5.57e-06	0.47656	0.987517	3.77999	4.84794	1.17186	0.103917
Ityp10310	0.000673185	0.0556431	0.402779	0.864823	3.76825	1.59544	-1.5664	0.606411
Ityp09741	0.0110991	0.0883966	0.974377	0.747778	3.72769	2.27625	0.184309	1.63575
Ityp15189	0.0221831	0.0194269	0.946923	0.932752	3.70435	3.61479	-0.464211	-0.374649
Ityp02171	0.00299306	0.579331	0.136604	0.972352	3.69196	0.589319	-2.83384	0.268801
Ityp00535	0.000184225	0.000333534	0.788244	0.999392	3.68917	3.06418	-0.608991	0.0159927
Ityp03706	0.0115807	0.0560187	0.855658	0.565071	3.67975	2.8071	0.898081	1.77073
Ityp07706	0.0100746	0.000156566	0.743428	0.910117	3.64323	5.32787	1.16856	-0.51609
Ityp14079	0.0173803	0.152872	0.94852	0.565071	3.6179	1.88684	0.369416	2.10047
Ityp02279	0.0143381	0.00293244	0.677095	0.995136	3.59438	4.90121	1.42682	0.119988
Ityp05140	0.00103967	0.000140428	0.959268	0.933316	3.59062	4.13096	0.187976	-0.352364
Ityp03979	0.00445648	0.00137576	0.94852	0.999392	3.59007	3.84092	0.271666	0.0208239
Ityp15869;REV__Ityp11654	3.05e-06	0.202225	0.000380753	0.855948	3.58525	0.523171	-2.73623	0.325852
Ityp06163	0.00196322	0.00180974	0.894212	0.836222	3.56984	3.21805	0.402498	0.754285
Ityp21074	0.0015525	0.0221208	0.377175	0.973114	3.53531	2.05759	-1.7017	-0.223975
Ityp10715	3.93e-06	7.74e-06	0.895847	0.776207	3.46763	2.84921	-0.176302	0.442124
Ityp02055	0.0109749	0.00209108	0.856055	0.995136	3.46659	4.06833	0.729793	0.12805
Ityp15881	2.72e-05	1.27e-05	0.878294	0.87556	3.45839	3.3774	0.271031	0.352017
Ityp15916	0.00344675	0.0342427	0.871202	0.620564	3.40611	2.90619	0.763252	1.26318
Ityp10689;Ityp07358	0.00784769	2.38e-05	0.74193	0.565071	3.39573	6.29697	1.15036	-1.75088
Ityp08872	0.000509517	0.00525864	0.621882	0.985618	3.38968	2.31683	-0.928073	0.144771
Ityp05661	0.220002	0.464899	0.654383	0.975718	3.37701	1.78224	-2.28434	-0.689557
Ityp08743	0.000673185	7.88e-05	0.982569	0.892491	3.30031	3.8272	0.0942695	-0.432621
Ityp10793	0.0289291	0.00212457	0.59966	0.627691	3.24618	3.58338	1.74115	1.40396
Ityp20885	0.145838	0.0760686	0.994355	0.999392	3.23149	3.57376	0.196079	-0.146182
Ityp14127	0.00195793	0.000262056	0.910433	0.977493	3.2266	3.72544	0.313281	-0.185555
Ityp02054	0.0109276	0.000691118	0.94852	0.836222	3.21753	4.39953	0.282018	-0.89998
Ityp13546	0.00332886	0.000675874	0.880176	0.969657	3.18973	3.79385	0.363386	-0.24073
Ityp10229	0.00263294	0.000227051	0.855658	0.982389	3.18571	3.8469	0.489541	-0.171648
Ityp07708	0.00564538	0.000405402	0.967139	0.892491	3.16915	3.89341	0.183227	-0.541038
Ityp20892	0.000578167	0.0182086	0.349341	0.991963	3.14225	1.66007	-1.39964	0.0825429
Ityp06183	0.0189466	0.0780301	0.88429	0.698188	3.13575	2.20709	0.584349	1.513
Ityp07317	0.00476836	0.03768	0.843064	0.83922	3.13496	1.80731	-0.634455	0.693188
Ityp20677	2.94e-05	5.52e-06	0.87283	0.716317	3.13304	3.46084	-0.265489	-0.593291
Ityp08889	0.000912966	0.00177659	0.813569	0.924405	3.12372	2.90879	-0.557095	-0.342161
Ityp14515	0.00368075	0.00101047	0.915744	0.884659	3.04619	3.30482	-0.297133	-0.555764
Ityp01579	0.000346608	0.000202329	0.848229	0.933316	3.02949	2.87464	-0.406449	-0.251596
Ityp00391	0.00501848	0.00597049	0.74193	0.81314	3.01422	2.99573	0.832543	0.851033
Ityp11500	0.000740572	0.0251053	0.111527	0.853211	2.99415	1.50391	-1.99229	-0.502045
Ityp15321	0.0178657	0.110657	0.189469	0.448959	2.98957	-1.60213	-2.19133	2.40037
Ityp01672	0.0154907	0.0133093	0.788244	0.704512	2.98247	2.25068	0.645598	1.37739
Ityp05785	0.000611003	0.00137576	0.969737	0.751632	2.95451	2.35475	0.118013	0.717768
Ityp12964	0.00196322	3.58e-05	0.825598	0.65325	2.93759	4.28177	0.477395	-0.866785
Ityp11923	0.00866473	0.000728036	0.81013	0.987517	2.91626	3.80928	0.727059	-0.165961
Ityp03940	0.0403938	0.00845514	0.872986	0.999392	2.88806	3.53332	0.692784	0.0475249
Ityp10195	0.0407476	0.0102528	0.72853	0.976172	2.879	5.15671	2.00257	-0.275135
Ityp04378	0.0929524	0.0269452	0.994355	0.704309	2.87514	4.95668	0.180239	-1.9013
Ityp02467	0.118794	0.0194197	0.913429	0.932752	2.87471	3.04845	-0.464579	-0.638311
Ityp12021	0.238428	0.02223	0.75929	0.583021	2.87161	4.60528	-1.89011	-3.62378
Ityp09989	0.0116887	0.00449753	0.808728	0.892491	2.85992	3.03951	0.773117	0.593526
Ityp03548	0.0617807	0.00303106	0.831157	0.924405	2.85913	4.5138	0.999918	-0.654757
Ityp15748	0.00446683	0.028989	0.845304	0.484972	2.8583	1.74949	0.482407	1.59122
Ityp10353;Ityp10347	0.013341	0.400125	0.349341	0.864823	2.84113	0.657141	-1.50992	0.674067
Ityp06807	0.0993584	0.0672495	0.982569	0.747778	2.83597	1.8975	0.230375	1.16885
Ityp03165	0.000507134	0.271304	0.0172435	0.924405	2.83287	0.650529	-2.47032	-0.287982
Ityp11662	0.00554157	0.0011846	0.531452	0.653129	2.81558	2.99486	1.30133	1.12205
Ityp03761	0.00344675	0.114239	0.791127	0.747778	2.8141	1.23343	-0.685432	0.895232
Ityp14086	0.000551629	1.7e-05	0.111527	0.803357	2.81335	4.14181	1.88853	0.560067
Ityp06634	2.94e-05	1.27e-05	0.508108	0.565071	2.81277	2.78689	0.701896	0.727772
Ityp12270	0.182577	0.260826	0.994355	0.864823	2.76423	1.48983	-0.0500359	1.22436
Ityp14183	0.0021102	0.301558	0.0751442	0.899775	2.74688	0.775482	-2.39053	-0.419132
Ityp01159	0.0186792	0.00523631	0.547567	0.620564	2.74519	2.62184	1.35166	1.47501
Ityp21900	0.00696508	0.00693304	0.915744	0.982389	2.74189	2.86567	0.309249	0.185465
Ityp17888	0.0795698	0.00193736	0.571786	0.987517	2.72109	5.0755	2.1524	-0.202011
Ityp03038	0.00992636	0.128425	0.60772	0.982389	2.71958	1.34125	-1.20115	0.177189
Ityp08561	0.00817727	0.00147987	0.943612	0.972444	2.69533	3.16268	0.241675	-0.225672
Ityp10755	0.0372878	0.167418	0.982569	0.448959	2.69255	1.01861	0.117186	1.79113
Ityp13482	0.0247151	0.552034	0.214814	0.883532	2.65949	-0.649787	-2.62893	0.680348
Ityp14429	0.0308493	0.0887703	0.878609	0.731082	2.65889	1.8622	0.550358	1.34704
Ityp12594	0.00121377	0.000245041	0.967139	0.896586	2.64461	2.88906	-0.124562	-0.36902
Ityp22073	0.0247151	0.00703824	0.872986	0.987947	2.63686	3.05988	0.565433	0.142418
Ityp12592	0.0328842	0.000494713	0.788244	0.710368	2.62805	4.85137	1.01891	-1.20441
Ityp11228	0.0508474	0.221115	0.912029	0.803357	2.60476	1.75064	0.440712	1.29483
Ityp11304	0.00649588	6.78e-06	0.413741	0.361641	2.58678	5.62003	1.55586	-1.47739
Ityp09121	0.235733	0.41568	0.800867	0.70053	2.58196	-1.57366	-1.18869	2.96694
Ityp13355	0.00311047	5.13e-05	0.878609	0.691557	2.56967	3.87666	0.360026	-0.946968
Ityp14704;Ityp22107	0.0660804	0.0929642	0.980834	0.932752	2.56527	1.85537	-0.172392	0.537502
Ityp23594;Ityp14331	0.037203	0.233931	0.531452	0.482824	2.56165	1.27589	1.20699	2.49274
Ityp04897	0.172187	0.667972	0.275473	0.182842	2.55696	-0.884626	3.41389	6.85548
Ityp04411	0.000149557	2.94e-05	0.994355	0.933316	2.55627	2.74459	-0.00842511	-0.196746
Ityp11826	0.00225221	0.000126319	0.636003	0.991963	2.52862	3.27852	0.828905	0.0790008
Ityp04286	0.05957	0.0136094	0.994355	0.963523	2.52373	2.75567	-0.0398949	-0.271832
Ityp11942	0.000576998	0.271304	0.723887	0.283864	2.52371	0.591664	-0.600532	1.33152
Ityp11339	0.00783229	0.000607844	0.87283	0.999392	2.51784	2.94932	0.395816	-0.0356641
Ityp12739	0.268505	0.332596	0.972329	0.999392	2.50465	2.14103	-0.31645	0.0471634
Ityp04442	0.00154416	0.00048565	0.788244	0.85877	2.46899	2.57282	0.565164	0.461336
Ityp13154	0.0799827	0.188486	0.842722	0.987517	2.46517	1.6121	-0.652255	0.200815
REV__Ityp21899;REV__Ityp22459	0.442461	0.792372	0.937735	0.83919	2.45455	-1.2126	-1.14284	2.52431
Ityp15812;Ityp17653;Ityp20740;Ityp23136;Ityp23792;Ityp20471;Ityp18509;Ityp18891;Ityp20787;Ityp17495;Ityp20639;Ityp05480	0.0128749	0.894756	0.402779	0.776207	2.43758	0.117635	-1.42253	0.897411
Ityp07203	0.133675	0.00246551	0.574913	0.963523	2.43751	4.96049	2.07964	-0.443346
Ityp08529	0.00368075	0.000118007	0.800867	0.871339	2.43244	3.45965	0.556103	-0.471105
Ityp14142	0.0407476	0.00322662	0.88429	0.924405	2.41927	3.4326	0.507177	-0.506151
Ityp22171;Ityp20539	0.00154847	0.000125708	0.413741	0.703637	2.40877	4.61943	1.55525	-0.655409
Ityp05599	0.0508474	0.93034	0.725255	0.800757	2.40695	0.108734	-1.22579	1.07242
Ityp15208	0.0838621	0.877508	0.725255	0.712851	2.39996	-0.185748	-0.943364	1.64234
Ityp10690	0.0072873	7.88e-05	0.788244	0.747778	2.38882	3.97542	0.694267	-0.892331
Ityp14296	0.0149808	0.0553459	0.937735	0.787595	2.38826	1.77705	0.269391	0.880595
Ityp00887	0.0741439	0.0577515	0.654383	0.779496	2.38514	2.91051	1.62987	1.1045
Ityp14093	0.000906476	0.567802	0.0751442	0.934528	2.38034	0.343605	-1.80832	0.228417
Ityp07150	0.00436404	0.0522552	0.788244	0.892491	2.37492	1.35357	-0.60467	0.416678
Ityp10376	0.299968	0.070256	0.994355	0.793913	2.37238	3.93058	-0.195477	-1.75368
Ityp13810;Ityp10064	0.0586791	0.256798	0.531452	0.999202	2.35886	1.30866	-1.16228	-0.112071
Ityp04106	0.284579	0.114239	0.855658	0.764898	2.35259	2.24899	1.32897	1.43258
Ityp04649	0.000310324	0.0689392	0.110893	0.987517	2.34458	0.851495	-1.42429	0.0687973
Ityp12377	0.0213467	0.906992	0.532155	0.803357	2.34357	0.123561	-1.36772	0.852287
Ityp03992	0.0110035	0.534947	0.659295	0.708678	2.33715	0.474097	-0.874123	0.988927
Ityp14144	0.154506	0.534988	0.982569	0.803357	2.3352	0.885232	-0.187532	1.26244
Ityp07906	0.00789159	0.00132886	0.502046	0.776207	2.33335	2.77212	1.2412	0.802425
Ityp06620	0.0631208	0.501802	0.867231	0.412695	2.31763	-0.728843	-0.620379	2.4261
Ityp07804	0.158146	0.866431	0.967139	0.433953	2.31711	-0.283264	0.304707	2.90508
Ityp09138	0.0113922	0.0313534	0.895847	0.674789	2.31423	1.53187	0.291512	1.07387
Ityp03840	0.0489222	0.0134796	0.951317	0.996493	2.30828	1.96848	-0.273321	0.0664779
Ityp04693	0.126264	0.108173	0.189469	0.793913	2.30529	-2.1551	-2.92659	1.5338
Ityp03852	0.0268353	0.0539136	0.59966	0.562709	2.30454	1.81241	1.18091	1.67304
Ityp07313	0.00290488	0.00246551	0.954242	0.909016	2.3017	2.11548	0.145194	0.331413
Ityp15509;Ityp15516	0.00569068	0.00132765	0.876642	0.921303	2.29522	2.27738	0.318197	0.336036
Ityp17764	0.0338235	0.0123624	0.937735	0.999392	2.28484	2.5133	0.286031	0.05757
Ityp15848	0.193987	0.885209	0.616586	0.987947	2.28339	0.197733	-2.24298	-0.15732
Ityp04025	0.0349316	0.00273591	0.955627	0.932752	2.26591	2.75793	0.237188	-0.254831
Ityp12842	0.000407686	0.00147603	0.788244	0.95503	2.25345	1.6838	-0.405821	0.163827
Ityp02660	0.0999546	0.0501713	0.75929	0.892491	2.24666	2.65426	1.19527	0.78767
Ityp16405	0.0026926	0.000708801	0.836576	0.933316	2.22701	2.40726	0.428385	0.248139
Ityp23464	0.0990027	0.456973	0.841307	0.620564	2.21584	0.962853	0.793715	2.0467
Ityp00783	0.00102821	0.000121803	0.981695	0.897018	2.21217	2.58665	0.0785153	-0.295963
Ityp21656	0.0126954	0.0116223	0.994355	0.987517	2.19577	2.02662	-0.0258042	0.143346
Ityp13729	0.153284	0.0194197	0.547567	0.265089	2.19125	-4.27874	-1.75327	4.71671
Ityp14295	0.00240708	4.15e-06	0.119796	0.836222	2.18318	4.31685	1.65438	-0.479286
Ityp10056	0.00383928	0.00646098	0.636003	0.836222	2.1821	1.82711	-0.818153	-0.463159
Ityp04444	0.00263294	8.99e-05	0.562536	0.999422	2.18145	3.0264	0.845309	0.000363554
Ityp15139	0.216134	0.00248073	0.802438	0.747778	2.17559	5.35754	1.2776	-1.90435
Ityp03957	0.279261	0.652683	0.965865	0.932752	2.16996	0.931148	-0.256091	0.982718
Ityp13285	0.0142521	0.0412965	0.850396	0.996493	2.15858	1.71081	-0.523098	-0.0753219
Ityp10786	0.0805221	0.646182	0.808728	0.620564	2.1522	-0.572408	-0.571159	2.15345
Ityp10213	0.000222785	0.000644005	0.788244	0.977493	2.14866	1.6782	-0.377235	0.0932217
Ityp11087	0.00918891	0.259021	0.912029	0.620564	2.14522	0.761932	-0.222771	1.16051
Ityp06917;Ityp21054	0.230217	0.501802	0.850396	0.999392	2.13266	1.11683	-1.04639	-0.0305605
Ityp23773;Ityp23240	0.0238798	0.988072	0.349585	0.0740557	2.13236	-0.0138185	1.77581	3.92199
Ityp04632	0.257042	0.528245	0.99074	0.80304	2.12515	0.92497	0.191211	1.39139
Ityp03849	0.00033553	0.000175821	0.88429	0.871339	2.12292	2.03454	0.203478	0.291855
Ityp14106	0.0196607	0.0889243	0.800867	0.565071	2.11973	1.28104	0.561057	1.39975
Ityp13183	0.0073775	0.00325439	0.788244	0.837663	2.11659	2.17155	0.603961	0.548992
Ityp10346	0.00270615	0.000619688	0.564341	0.777537	2.1077	2.32595	0.818548	0.600291
Ityp00252	0.0187681	0.0174059	0.994355	0.963523	2.09131	1.92985	0.0713629	0.23283
Ityp03816	0.0209078	0.00591881	0.880622	0.836222	2.09063	2.36841	-0.389807	-0.667588
Ityp15523	0.016439	0.00801176	0.798981	0.864823	2.0874	2.15732	0.638674	0.568756
Ityp18683	0.0159365	0.0166673	0.868483	0.868366	2.08627	2.17308	-0.462457	-0.549267
Ityp11724	0.123462	0.816517	0.808728	0.896586	2.0798	0.352328	-1.01958	0.707896
Ityp13945	0.250256	0.841916	0.880176	0.788301	2.07887	-0.379153	-0.793964	1.66406
Ityp08238	0.29871	0.894756	0.845304	0.976372	2.0658	0.280893	-1.47354	0.311366
Ityp00568	0.0103186	0.00546852	0.969737	0.987947	2.06543	2.28318	0.138749	-0.079
Ityp13088	0.00231147	0.00368506	0.913429	0.800757	2.04721	1.70729	0.192254	0.532169
Ityp00817	0.118801	0.0754397	0.94852	0.963523	2.04362	2.0479	0.320305	0.316024
Ityp01385	0.0679957	0.0373624	0.616586	0.747778	2.04029	1.56071	-1.33864	-0.859066
Ityp07303	0.00769539	0.084599	0.479333	0.963523	2.03966	1.12117	-1.11609	-0.197597
Ityp12417	0.0020017	0.000125708	0.635971	0.985618	2.03411	2.60127	0.668112	0.100949
Ityp12004	0.0104948	0.0522552	0.907474	0.839422	2.0305	1.24841	-0.268412	0.513678
Ityp14128	0.0430062	0.0833924	0.84328	0.899775	2.02452	1.76097	-0.721613	-0.458062
Ityp10312	0.0103054	0.0169051	0.808728	0.803357	2.02011	2.00897	-0.600988	-0.589849
Ityp18281	0.179786	0.0607994	0.743428	0.924405	2.00439	2.87174	1.4867	0.619348
Ityp04942	0.00104459	0.000399523	0.659295	0.751632	1.96543	1.99055	0.544091	0.518966
Ityp01936	0.0631208	0.0127226	0.871352	0.836222	1.95182	3.27225	0.654112	-0.666317
Ityp18054	0.00102821	0.0198391	0.850039	0.264838	1.9511	1.094	0.297941	1.15504
Ityp04460	0.147427	0.464791	0.743428	0.987517	1.94668	0.912231	-1.23438	-0.199936
Ityp12963	0.118801	0.0512839	0.74193	0.991963	1.9419	2.98163	1.17608	0.136345
Ityp14492	0.0364401	0.126906	0.845304	0.793913	1.93813	1.45517	0.482243	0.965201
Ityp08692	0.00845369	0.000199319	0.419081	0.999392	1.93625	3.08994	1.14284	-0.0108569
Ityp18436;Ityp17456;Ityp17457	0.220002	0.156654	0.994355	0.999202	1.93485	1.92416	0.0808377	0.0915318
Ityp02697	0.0146784	0.0122454	0.951317	0.864823	1.92289	1.59015	0.148896	0.481641
Ityp22198;Ityp01462	0.0631208	0.0923772	0.895847	0.999202	1.90523	1.44592	-0.387357	0.0719501
Ityp05218	0.130809	0.170438	0.798981	0.999392	1.90072	1.15902	-0.80604	-0.064336
Ityp10148	0.119018	0.688498	0.788244	0.924405	1.88114	0.442011	-0.90207	0.537063
Ityp12787	0.0762311	0.0236914	0.88429	0.987517	1.87686	2.46475	0.425652	-0.162242
Ityp12094	0.00427947	0.00137576	0.893122	0.976633	1.87168	1.99349	0.248102	0.126292
Ityp06094	0.130534	0.197706	0.842722	0.932752	1.86487	1.51715	-0.81644	-0.468717
Ityp01308	0.00629986	0.0388527	0.894212	0.61197	1.8488	1.19087	0.25002	0.907949
Ityp14873	0.0882889	0.174847	0.856055	0.747778	1.83282	1.31052	0.604012	1.12631
Ityp17234	0.0389345	0.0012505	0.531452	0.991963	1.82657	2.95481	1.22398	0.0957442
Ityp09980	0.128072	0.297798	0.531452	0.751627	1.82394	-1.27422	-1.74071	1.35745
Ityp16337	0.00650222	0.000619688	0.654383	0.95503	1.79568	2.27805	0.68046	0.198091
Ityp06004	0.0187267	0.0108317	0.899055	0.933316	1.78762	1.79212	-0.275796	-0.280302
Ityp09988	0.0508913	0.753581	0.866142	0.340337	1.7867	-0.359239	0.420562	2.5665
Ityp11358	0.337576	0.410128	0.831157	0.803357	1.78048	1.32101	1.1435	1.60297
Ityp14691	0.0020017	0.000171757	0.636003	0.952219	1.77185	2.18377	0.576333	0.16441
Ityp10525	0.00357994	0.000231391	0.876008	0.910117	1.76619	2.29074	0.263421	-0.261126
Ityp00943	0.396938	0.0544424	0.876642	0.976372	1.76495	3.09922	0.98007	-0.354206
Ityp18029;Ityp11733	0.0887195	0.500129	0.649616	0.81314	1.76492	0.848451	-1.63115	-0.714683
REV__Ityp18723	0.0536811	0.0114696	0.878609	0.987517	1.75817	2.03646	0.417277	0.138985
Ityp01448	0.0284037	0.0726045	0.878609	0.987517	1.75235	1.27917	-0.358221	0.114964
Ityp15216	0.146828	0.00322662	0.531452	0.987517	1.74792	3.67272	1.72801	-0.196794
Ityp09160	0.00499907	8.99e-05	0.850039	0.747778	1.74614	2.67952	0.340045	-0.593337
Ityp20269	0.0276207	0.0298999	0.87527	0.964715	1.7439	1.56457	-0.376466	-0.197136
Ityp02990	0.0584737	0.0382565	0.912029	0.948354	1.73711	1.73157	-0.309045	-0.303512
Ityp07717	0.000611003	3.56e-05	0.798981	0.963523	1.72698	2.15618	0.320807	-0.108385
Ityp03522	0.0576977	0.00353494	0.790041	0.999392	1.72664	2.31939	0.623798	0.0310539
Ityp13443	0.0941689	0.16937	0.982168	0.864823	1.72106	1.03916	-0.131343	0.550563
Ityp13085	0.0194036	0.0138059	0.994355	0.999392	1.72031	1.66135	-0.0504903	0.00846674
Ityp19688	0.0339621	0.0300856	0.914778	0.985618	1.71823	1.60627	-0.25181	-0.13985
Ityp22280	0.00332886	0.000625226	0.743428	0.908635	1.71505	1.94997	0.489588	0.254673
Ityp13935	0.00698396	0.000544631	0.547567	0.910117	1.70932	2.23224	0.801618	0.278699
Ityp11019	0.128473	0.0415475	0.878609	0.704309	1.67628	2.90576	-0.464089	-1.69356
Ityp15862	0.151321	0.43946	0.994355	0.871339	1.67527	0.835684	-0.0643447	0.775245
Ityp14591	0.0102333	0.00248073	0.863308	0.999392	1.67044	2.04804	0.333546	-0.0440485
Ityp05219	0.143865	0.145375	0.74193	0.836222	1.66707	1.06404	-1.16131	-0.558282
Ityp14411	0.0017277	0.00115982	0.994355	0.976372	1.66132	1.56975	0.00823775	0.0998067
Ityp04011	0.161455	0.844315	0.349585	0.924405	1.66019	0.23673	-1.95301	-0.529546
Ityp10785	0.099805	0.00739984	0.876642	0.864823	1.65958	2.84162	0.480002	-0.702031
Ityp08114	0.0137415	0.0363373	0.893884	0.974871	1.65204	1.24271	-0.262025	0.147309
Ityp07481	0.270076	0.0710878	0.813569	0.976172	1.65172	2.88587	0.872263	-0.361885
Ityp04035	0.00609272	0.00393011	0.798981	0.803357	1.64895	1.58583	0.411719	0.474843
Ityp07715	0.00108748	0.000841902	0.994355	0.961661	1.64674	1.52477	0.00940542	0.13137
Ityp13132	0.00694273	2.5e-05	0.294001	0.897018	1.6465	3.08151	1.13959	-0.295416
Ityp11872	0.0569752	0.0309066	0.951317	0.987517	1.6431	1.70642	0.191681	0.128364
Ityp03907	0.00329496	0.000844518	0.547567	0.747778	1.6409	1.78735	0.679641	0.533189
Ityp01386	0.0598715	0.0022357	0.867231	0.747778	1.63727	2.90573	0.525344	-0.743115
Ityp00710	0.00231147	0.0325987	0.621882	0.963523	1.61871	0.927265	-0.563288	0.128158
Ityp04192	0.0493736	0.167418	0.788244	0.991963	1.6105	1.00758	-0.6896	-0.086682
Ityp12740	0.00796261	0.0015272	0.982569	0.952219	1.61008	1.87081	0.0734813	-0.187244
Ityp06381	0.17775	0.180841	0.486063	0.747778	1.60064	-1.26313	-1.60993	1.25384
Ityp04184	0.167161	0.413422	0.688531	0.993772	1.59239	0.884446	-0.846188	-0.138245
Ityp17775	0.0413447	0.0827423	0.913552	0.963523	1.58915	1.14672	-0.213953	0.228473
Ityp02610	0.0317546	0.193675	0.967139	0.803357	1.58403	0.845792	-0.125469	0.61277
Ityp18031;Ityp11731	0.0658673	0.532103	0.88429	0.482824	1.58244	0.501491	0.372533	1.45349
Ityp10414	0.340634	0.148047	0.941011	0.987517	1.57372	1.76725	0.396719	0.203191
Ityp03604	0.00282522	0.000494713	0.788244	0.936852	1.56435	1.78406	0.384779	0.165068
Ityp03790	0.308546	0.584329	0.994355	0.648776	1.56055	-0.58528	-0.0811074	2.06472
Ityp05062	0.0305663	0.000227359	0.81013	0.65325	1.55809	2.96286	0.4892	-0.915565
Ityp12393	0.00252012	0.000261115	0.339063	0.691557	1.55237	1.87132	0.873892	0.554949
Ityp09737	0.165128	0.10142	0.798981	0.864823	1.54756	1.64815	0.844575	0.74399
Ityp03899	0.291369	0.159927	0.880622	0.77001	1.54643	1.16342	0.633321	1.01632
Ityp10359	0.327724	0.906091	0.907067	0.70505	1.54314	0.15574	0.439	1.8264
Ityp08104	0.244159	0.619289	0.813569	0.663766	1.53971	0.731512	0.974385	1.78259
Ityp04229	0.158667	0.0465195	0.654383	0.803357	1.52141	1.8499	1.19065	0.862167
Ityp11606	0.0355561	0.2059	0.633997	0.691557	1.51704	1.15276	0.815574	1.17986
Ityp02696	0.167161	0.12996	0.841169	0.910117	1.51672	1.98627	0.942522	0.472968
Ityp03805	0.0129637	0.0429384	0.994355	0.836222	1.51396	1.08784	0.0113445	0.437463
Ityp17996;Ityp11675	0.0173695	0.00177485	0.895847	0.933316	1.5106	1.97411	0.232878	-0.230634
Ityp10882	0.160033	0.709122	0.677095	0.969215	1.50554	0.447041	-1.31339	-0.254889
Ityp08241	0.00692626	0.260904	0.217952	0.95503	1.50081	0.520533	-1.1453	-0.16502
Ityp10334	0.267567	0.999342	0.878609	0.864823	1.48292	-0.00135255	-0.611275	0.873002
Ityp10407	0.193502	0.299096	0.937735	0.999392	1.47628	1.14984	-0.306134	0.0203034
Ityp04459	0.114411	0.000199319	0.217952	0.920886	1.46316	3.93022	2.05243	-0.414632
Ityp02899	0.258653	0.465713	0.959268	0.944444	1.44892	0.799405	-0.274865	0.374653
Ityp07208	0.446795	0.532813	0.87283	0.803357	1.44774	-0.822631	-0.858605	1.41176
Ityp16311;Ityp20520	0.172187	0.877508	0.914778	0.803357	1.44494	0.196177	-0.361201	0.887565
Ityp17292	0.161646	0.797399	0.252545	0.899775	1.44468	-0.27612	-2.24676	-0.525959
Ityp00044	0.431101	0.918709	0.802438	0.663766	1.44384	-0.152052	0.886252	2.48214
Ityp06148	0.0726344	0.23456	0.688531	0.985618	1.43001	0.847447	-0.731317	-0.148751
Ityp09977	0.136385	0.309205	0.857686	0.999392	1.42118	0.873724	-0.52726	0.0201932
Ityp11484;Ityp13070	0.188139	0.696146	0.788244	0.999392	1.42099	0.444214	-0.938386	0.0383938
Ityp01054	0.0704972	0.00322662	0.491682	0.932752	1.41573	2.29266	1.18181	0.304876
Ityp15635	0.351368	0.347786	0.633997	0.889733	1.41424	-1.12598	-1.76093	0.779291
Ityp19746	0.187576	0.334717	0.871202	0.999392	1.41411	0.879432	-0.562754	-0.0280806
Ityp11711;Ityp18046;Ityp18048	0.073765	0.211254	0.893884	0.963523	1.40084	0.871423	-0.323397	0.206024
Ityp09233	0.209837	0.0827423	0.0355857	0.905575	1.39825	-1.89709	-3.8782	-0.582855
REV__Ityp05648	0.231151	0.367353	0.994355	0.963523	1.38315	1.13372	0.073326	0.322758
Ityp13643	0.0213541	0.0105318	0.893884	0.905575	1.37618	1.42236	-0.23863	-0.284812
Ityp17741	0.103762	0.672631	0.743428	0.876834	1.37599	0.226078	-0.818093	0.331821
Ityp08867	0.0765585	0.391614	0.895847	0.963523	1.37421	0.79529	-0.406208	0.172709
Ityp14200	0.0508474	0.00142348	0.688531	0.963523	1.37276	2.30222	0.720556	-0.208899
Ityp20884	0.203728	0.415899	0.883228	0.975718	1.36998	0.980046	-0.602498	-0.212561
Ityp11064	0.140843	0.638317	0.994355	0.484972	1.36728	-0.424799	-0.078124	1.71395
Ityp20297;Ityp06220;Ityp06221	0.228657	0.148876	0.997145	0.999392	1.35931	1.39974	0.00501687	-0.0354143
Ityp16330	0.0378695	0.00209521	0.638956	0.991963	1.35851	2.02069	0.730245	0.0680683
Ityp03528	0.0667097	0.0470578	0.841307	0.905575	1.35751	1.38354	0.409357	0.383321
Ityp08232	0.140805	0.226378	0.850396	0.793913	1.35434	0.942592	0.470146	0.881897
Ityp07116	0.00786204	0.00137576	0.937735	0.836222	1.34272	1.58243	-0.126813	-0.366517
Ityp12202	0.0457744	0.342706	0.845304	0.892491	1.34139	0.570517	-0.405425	0.365451
Ityp00400	0.276918	0.0553459	0.531452	0.620564	1.33386	-2.13649	-1.73689	1.73346
Ityp07968	0.0631208	0.206723	0.636003	0.433953	1.33215	0.801807	0.81716	1.3475
Ityp03950	0.161455	0.00955729	0.486063	0.875777	1.32491	2.18642	1.40459	0.543083
Ityp16451	0.0247151	0.00427649	0.813373	0.987517	1.32349	1.62949	0.396154	0.0901498
Ityp17059	0.114411	0.233125	0.893884	0.963523	1.31853	0.779775	-0.299283	0.239469
Ityp10098	0.0072873	0.000369836	0.845304	0.912137	1.31661	1.80971	0.281053	-0.212041
Ityp09384	0.130756	0.917939	0.941011	0.803357	1.31606	0.11819	-0.210182	0.987685
Ityp10633	0.735924	0.410128	0.81013	0.999392	1.30544	2.79466	1.74214	0.252916
Ityp11655	0.161381	0.111561	0.831157	0.892491	1.30056	1.43836	0.651926	0.514124
Ityp03596	0.552358	0.971599	0.913429	0.95503	1.29147	0.0678273	-0.523557	0.700083
Ityp08873	0.167982	0.688498	0.547567	0.932752	1.29025	-0.325652	-1.28855	0.327349
Ityp08526	0.134632	0.193443	0.94852	0.89126	1.28349	0.999374	0.205379	0.489493
Ityp09450	0.165952	0.754852	0.377175	0.991963	1.28281	-0.275074	-1.45133	0.106556
Ityp10417	0.215388	0.00848223	0.872986	0.824794	1.27743	2.39993	0.53326	-0.589241
Ityp04978	0.0269078	0.676818	0.377175	0.998896	1.27293	0.228709	-1.00034	0.0438851
Ityp11344	0.130809	0.0895901	0.633997	0.777318	1.26809	1.88201	1.39003	0.776108
Ityp01944	0.394513	0.66282	0.909847	0.817593	1.26506	0.633508	0.51503	1.14658
Ityp13545	0.222534	0.0529059	0.878609	0.996493	1.24919	1.80904	0.467931	-0.0919132
Ityp17408;Ityp16404	0.00620343	0.36961	0.531452	0.856047	1.24461	0.344436	-0.603335	0.296837
Ityp11697	0.181026	0.0194269	0.743428	0.95503	1.24281	1.72994	0.770762	0.283628
Ityp01571	0.0568487	0.95787	0.941084	0.338973	1.23676	0.036383	0.16511	1.36549
Ityp08542	0.0434307	0.00855951	0.994355	0.892491	1.23453	1.5294	-0.0343927	-0.329271
Ityp04174	0.00650222	0.00657175	0.967139	0.995136	1.23327	1.11476	-0.0775366	0.0409735
Ityp17186	0.0160499	0.0875175	0.994355	0.803357	1.23182	0.764845	-0.032117	0.434855
Ityp00272	0.381259	0.0430803	0.982569	0.803357	1.2178	2.5419	0.164375	-1.15972
Ityp06957	0.378872	0.95787	0.913429	0.924405	1.21405	0.0916725	-0.428559	0.693817
Ityp17892	0.542773	0.755558	0.659295	0.620564	1.21345	-0.660472	1.54421	3.41813
Ityp03976	0.100629	0.423238	0.693146	0.987947	1.21046	0.544544	-0.759089	-0.0931691
Ityp01398	0.00650222	0.337564	0.544315	0.858192	1.20982	0.3591	-0.565495	0.285221
Ityp04812	0.0355189	0.13994	0.803335	0.998736	1.20427	0.750143	-0.409772	0.0443566
Ityp02760	0.120135	0.0955246	0.974767	0.972352	1.20401	1.25915	-0.126845	-0.181992
Ityp15930	0.0575548	0.00311654	0.363098	0.864823	1.20207	2.19818	1.38564	0.389531
Ityp04928	0.378872	0.557992	0.867231	0.803357	1.19853	0.626511	0.608296	1.18032
Ityp14491	0.295082	0.00693304	0.654383	0.961661	1.18707	2.64213	1.10734	-0.347729
Ityp09318	0.188139	0.0148832	0.44409	0.984159	1.185	2.30231	1.30757	0.190256
Ityp00613	0.13763	0.665171	0.913429	0.663766	1.1845	0.360631	0.256416	1.08029
Ityp00102	0.0345153	0.0101522	0.864303	0.972746	1.18309	1.35439	0.300032	0.128734
Ityp10701	0.291763	0.673447	0.913429	0.920886	1.18175	0.381512	-0.324752	0.475485
Ityp12024	0.295196	0.0218714	0.782309	0.90447	1.1811	2.82672	1.04895	-0.59668
Ityp00101;Ityp13719;Ityp19650	0.406009	0.202663	0.718641	0.764898	1.17633	-1.73525	-1.52592	1.38566
Ityp06651	0.473158	0.177529	0.798981	0.932752	1.17204	1.75279	1.15985	0.579101
Ityp07139	0.00773458	0.0710878	0.994355	0.69154	1.16606	0.673765	0.0100477	0.502341
Ityp14726	0.19168	0.69016	0.982168	0.747778	1.16471	0.346354	0.118628	0.936986
Ityp15277	0.0485091	0.00370436	0.849488	0.747778	1.16374	2.22773	0.415307	-0.64868
Ityp12177	0.275179	0.746173	0.982569	0.920886	1.16131	0.452298	-0.128241	0.580774
Ityp15042;Ityp16857	0.0137415	0.00843604	0.994383	0.999392	1.15933	1.14903	-0.00564496	0.004656
Ityp04817	0.0597992	0.188724	0.850039	0.987947	1.15735	0.718121	-0.36088	0.0783448
Ityp13123	0.0366963	0.0160019	0.788244	0.864823	1.15321	1.23485	0.431413	0.34978
Ityp00688	0.0417982	0.00205523	0.803335	0.936499	1.14762	1.74944	0.402957	-0.198859
Ityp02466	0.232701	0.0717204	0.855454	0.932752	1.13868	2.11248	0.484859	-0.48894
Ityp18035;Ityp11721;Ityp11723	0.0247151	5.21e-05	0.531452	0.691557	1.13623	2.45402	0.716412	-0.601376
Ityp01006;Ityp03589	0.0139513	0.0194197	0.859463	0.793913	1.13342	0.969888	0.243577	0.407107
Ityp00385	0.125198	0.266961	0.867231	0.987517	1.13242	0.67184	-0.356714	0.103863
Ityp00799	0.312293	0.1345	0.636003	0.674789	1.13015	1.36136	-1.14689	-1.3781
Ityp17424	0.447605	0.202225	0.980834	0.504619	1.12964	-1.46409	-0.181725	2.41201
Ityp08717	0.0146334	0.00509779	0.841307	0.927894	1.1227	1.21995	0.283016	0.185765
Ityp02607	0.0703082	0.00137576	0.40428	0.999392	1.12099	2.01354	0.921531	0.0289849
Ityp01919	0.232701	0.0212889	0.577233	0.987517	1.11352	2.09432	1.13511	0.154314
Ityp01515	0.0285385	0.00131821	0.982569	0.671318	1.10845	1.66841	-0.0608062	-0.620766
Ityp10211	0.382152	0.239391	0.857857	0.641783	1.10626	-1.15813	-0.606665	1.65772
Ityp04358	0.0861836	0.913272	0.402874	0.987947	1.09918	-0.0718709	-1.0869	0.0841557
Ityp05147	0.226476	0.854999	0.842722	0.932752	1.09848	0.179964	-0.570621	0.347897
Ityp18406	0.431101	0.429223	0.895847	0.899775	1.09534	0.867481	0.442059	0.669913
Ityp05700	0.419027	0.303287	0.836576	0.892491	1.09434	1.33452	-0.650338	-0.890514
Ityp02735	0.239491	0.00977184	0.994355	0.641338	1.09201	2.29609	-0.044214	-1.24829
Ityp08984	0.0895112	0.0674955	0.951317	0.963523	1.09135	1.06921	0.144478	0.166621
Ityp10742	0.00968715	0.00945438	0.831157	0.800757	1.07838	0.984026	0.260612	0.35497
Ityp00625	0.284579	0.254634	0.878609	0.841392	1.07726	1.10949	-0.55162	-0.583852
Ityp08641	0.143595	0.337564	0.798981	0.25665	1.06691	-0.820748	0.473973	2.36163
Ityp14496	0.411383	0.00661735	0.756148	0.747778	1.06452	3.43019	1.05322	-1.31246
Ityp12583	0.193502	0.229955	0.111527	0.858192	1.06066	-0.79155	-2.35155	-0.499333
Ityp00785	0.156721	0.17224	0.994355	0.977493	1.05957	0.917293	0.0130441	0.155324
Ityp10913	0.527018	0.90981	0.87283	0.988951	1.05405	0.142942	-0.744341	0.166764
Ityp21097	0.0693236	0.23428	0.94323	0.751632	1.05341	0.614484	0.145738	0.584661
Ityp01259	0.145838	0.00529385	0.994355	0.663766	1.04847	1.96737	0.0140033	-0.904902
Ityp18283	0.127653	0.732661	0.994355	0.708678	1.04814	0.23355	-0.0247162	0.789878
Ityp12514	0.317031	0.0127408	0.74193	0.22012	1.04084	-3.64714	-0.957979	3.72999
Ityp17890	0.604116	0.03768	0.974767	0.77001	1.03715	2.26747	-0.254174	-1.48449
Ityp05965	0.187181	0.108978	0.994492	0.99058	1.03158	1.13395	0.00927767	-0.0930904
Ityp14190	0.253276	0.223969	0.831157	0.908635	1.02541	1.49203	0.890186	0.423568
Ityp17812	0.160506	0.0109071	0.336563	0.440782	1.01862	-1.5623	-1.23646	1.34446
Ityp04251	0.267567	0.188486	0.72853	0.756932	1.0171	1.11077	0.960955	0.867278
Ityp07555	0.0573189	0.0726045	0.878294	0.985314	1.01145	0.856823	-0.249809	-0.0951859
Ityp21937	0.35754	0.386638	0.951317	0.887999	1.00931	0.756325	0.249298	0.502279
Ityp05886	0.446795	0.202663	0.841307	0.987517	1.00723	2.04296	0.793444	-0.242288
Ityp02758	0.434803	0.877623	0.524184	0.920886	1.00595	-0.242831	-1.87641	-0.627623
Ityp14198	0.165593	0.000607844	0.621882	0.716317	1.00588	2.69485	0.864325	-0.82464
Ityp15019	0.118218	0.0427492	0.831157	0.927894	0.994709	1.13173	0.396914	0.259896
Ityp08248	0.29052	0.0701345	0.895578	0.978423	0.988682	1.53759	0.36332	-0.185589
Ityp05740	0.171251	0.173619	0.994355	0.996493	0.975967	0.872591	-0.040073	0.063303
Ityp03197	0.0671423	0.245161	0.867231	0.963523	0.975443	0.551229	-0.28368	0.140534
Ityp10357	0.422649	0.0703946	0.994355	0.283864	0.97488	-1.73008	-0.0554637	2.6495
Ityp17100	0.11934	0.219642	0.87527	0.999392	0.974703	0.685704	-0.302983	-0.0139842
Ityp11624	0.258653	0.326221	0.972733	0.975718	0.959674	0.812772	0.0904943	0.237396
Ityp00675	0.473158	0.893342	0.743428	0.999392	0.94941	-0.117046	-1.04119	0.0252709
Ityp10288	0.420447	0.995327	0.982168	0.856047	0.945391	-0.00687417	-0.14912	0.803146
Ityp04240	0.0671018	0.984284	0.743428	0.793913	0.943172	-0.00941792	-0.480821	0.471768
Ityp13320	0.145838	0.260494	0.967139	0.963523	0.942089	0.651464	-0.113765	0.17686
Ityp17791	0.17775	0.197706	0.982168	0.999392	0.941001	0.80714	-0.0932115	0.0406493
Ityp08410	0.522707	0.24858	0.994355	0.864823	0.937586	1.60279	0.0312478	-0.633959
Ityp11006	0.642299	0.913519	0.88429	0.963529	0.937485	-0.223217	-0.556934	0.603768
Ityp03446	0.0589724	0.0092016	0.718454	0.927894	0.933825	1.22401	0.495247	0.205062
Ityp10370	0.253856	0.0804729	0.798981	0.831054	0.930304	1.13915	-0.455704	-0.66455
Ityp01530	0.272314	0.0670262	0.871352	0.336678	0.922276	-1.62678	-0.408177	2.14087
REV__Ityp07291	0.539581	0.724769	0.300558	0.65325	0.922211	-0.309934	-2.78774	-1.55559
Ityp17422;Ityp16416	0.109593	0.0118817	0.913429	0.932752	0.921907	1.32638	0.178882	-0.225587
Ityp04061	0.0430305	0.00167052	0.878294	0.853211	0.91897	1.45239	0.211635	-0.321787
REV__Ityp03288	0.698971	0.267821	0.994355	0.864823	0.91513	1.94395	-0.0930471	-1.12187
Ityp08612	0.538349	0.0109307	0.254333	0.747778	0.9063	-3.33185	-2.67966	1.55848
Ityp09799	0.366147	0.0277292	0.654383	0.864823	0.904412	2.77622	1.09012	-0.781688
Ityp08285	0.34939	0.746173	0.994355	0.645966	0.901515	-0.308802	0.040337	1.25065
Ityp04749	0.225435	0.00705875	0.850396	0.877914	0.899828	1.72247	0.379565	-0.443075
Ityp05929	0.105478	0.000245041	0.275473	0.918508	0.897096	2.29197	1.14215	-0.252719
Ityp09189	0.178641	0.118005	0.868483	0.910117	0.886531	0.927036	0.350185	0.30968
Ityp08740	0.325516	0.502815	0.907474	0.864865	0.884386	0.598929	0.315146	0.600603
Ityp13396	0.504036	0.521828	0.798981	0.892491	0.884155	-0.933153	-0.952867	0.864441
Ityp09180	0.554994	0.0960484	0.677998	0.800757	0.874687	-1.43324	-1.0725	1.23542
Ityp04427	0.244159	0.000845964	0.349341	0.897018	0.870056	2.65624	1.39657	-0.389612
Ityp10682	0.187576	0.0817016	0.953846	0.928991	0.869485	0.979667	-0.142473	-0.252655
Ityp14394	0.323274	0.959397	0.880622	0.912137	0.869421	0.0535892	-0.316385	0.499447
Ityp08113	0.201139	0.356353	0.895847	0.809926	0.863211	0.566778	0.2586	0.555033
Ityp10743	0.399478	0.672694	0.845304	0.999392	0.862988	0.275113	-0.61856	-0.0306847
Ityp09813	0.645974	0.710308	0.929223	0.777318	0.852708	-0.675321	0.440454	1.96848
Ityp11338	0.172198	0.252798	0.396439	0.565071	0.841326	0.679428	0.959634	1.12153
Ityp07368	0.51873	0.979482	0.798981	0.620564	0.84029	-0.0345709	1.03344	1.9083
Ityp23720;Ityp01939	0.205113	0.0784073	0.963328	0.896586	0.838189	1.05831	-0.130333	-0.350457
Ityp04312	0.343824	0.172085	0.743428	0.70053	0.827575	1.06152	-0.783963	-1.0179
Ityp07692	0.355867	0.335916	0.786394	0.283864	0.825732	-0.832256	0.668076	2.32606
Ityp00550	0.522707	0.627539	0.912029	0.601979	0.824856	-0.670768	0.451367	1.94699
Ityp14486	0.434803	0.972976	0.300558	0.789346	0.822153	-0.0325159	-1.80836	-0.953687
Ityp00422	0.0677399	0.473626	0.214814	0.976172	0.818588	-0.296478	-1.01571	0.0993515
Ityp06598	0.411439	0.429223	0.845304	0.853211	0.794722	0.690605	0.574932	0.679048
Ityp14594	0.441816	0.435854	0.841307	0.890873	0.790825	0.737939	0.574036	0.626923
Ityp10877	0.0755471	0.0322917	0.959268	0.999422	0.784122	0.872538	0.0896017	0.00118614
Ityp09939	0.0743046	0.145352	0.808728	0.698188	0.782632	0.573848	0.312487	0.521271
Ityp04060	0.259457	0.0506841	0.562536	0.864823	0.781245	1.24214	0.907324	0.446431
Ityp12667	0.352368	0.608461	0.982569	0.565071	0.779846	-0.409543	0.0976115	1.287
Ityp02521	0.35754	0.548863	0.994355	0.620564	0.778992	-0.542999	-0.0478842	1.27411
Ityp12600	0.345611	0.786444	0.847086	0.647455	0.778147	-0.312496	0.431916	1.52256
Ityp10485	0.364793	0.816517	0.788244	0.946512	0.775329	-0.223504	-0.694527	0.304306
Ityp22194;Ityp01454	0.53298	0.329107	0.850396	0.788301	0.773851	1.21511	-0.745155	-1.18641
Ityp00389	0.54913	0.834072	0.74193	0.987517	0.770034	-0.298374	-0.813629	0.25478
Ityp00333	0.172187	0.00035749	0.873255	0.339176	0.769667	2.23886	0.275696	-1.19349
Ityp01877	0.328266	0.908676	0.963328	0.747778	0.766085	0.0939995	0.154348	0.826433
Ityp23110;Ityp18707	0.545023	0.538002	0.868483	0.627691	0.76595	-0.564007	0.451428	1.78138
Ityp11269	0.15858	0.858774	0.901294	0.674789	0.764384	-0.10517	-0.199437	0.670117
Ityp11616	0.4391	0.256091	0.808728	0.77001	0.757899	1.00882	-0.696159	-0.947082
Ityp01140	0.161455	0.471298	0.893884	0.95503	0.757063	0.360439	-0.22283	0.173793
Ityp14739	0.442461	0.651107	0.994355	0.716317	0.754867	-0.457507	-0.0491261	1.16325
Ityp04645	0.142221	0.0478814	0.831157	0.958099	0.75456	0.932772	0.339516	0.161304
Ityp14243	0.0861836	0.0139044	0.974377	0.921303	0.747194	1.00898	0.068087	-0.193703
Ityp05690	0.525216	0.910552	0.867231	0.965845	0.747029	-0.129405	-0.594931	0.281503
Ityp01296	0.459279	0.461559	0.894212	0.972746	0.743779	0.883021	0.413839	0.274596
Ityp07043	0.813748	0.408192	0.635971	0.908635	0.742707	1.60883	2.2791	1.41298
Ityp09003	0.207811	0.123005	0.967139	0.963523	0.739446	0.814053	-0.102709	-0.177316
Ityp14595	0.471517	0.170438	0.842722	0.987517	0.726565	1.21054	0.616029	0.132054
Ityp14642	0.432132	0.377508	0.994355	0.999392	0.720668	0.719735	-0.032707	-0.0317739
Ityp10948	0.1219	0.00343584	0.633997	0.982389	0.70783	1.32873	0.535087	-0.0858122
Ityp15948	0.195517	0.621686	0.941084	0.869644	0.705092	0.242671	-0.143227	0.319194
Ityp11978	0.43759	0.872012	0.878294	0.620286	0.701486	-0.166912	0.446257	1.31466
Ityp15840	0.237047	0.534947	0.966267	0.823478	0.699737	0.344304	0.112008	0.467441
Ityp07884	0.488469	0.607179	0.895847	0.987517	0.699592	0.483316	-0.370551	-0.154275
Ityp00885	0.284579	0.00180765	0.531452	0.787595	0.692897	2.27309	0.97219	-0.608007
Ityp07284	0.195457	0.202225	0.11296	0.977493	0.691664	-0.609662	-1.41194	-0.110616
Ityp08964	0.322511	0.382807	0.878609	0.864823	0.690013	0.552325	0.319773	0.457462
Ityp01429	0.488469	0.332596	0.994355	0.999392	0.689218	0.687729	-0.0290388	-0.0275501
Ityp21030;Ityp20663	0.567246	0.199399	0.994355	0.910117	0.686577	1.31499	0.0956804	-0.532734
Ityp04573;Ityp12112	0.268505	0.0607315	0.178642	0.921303	0.683879	-1.05277	-1.46284	0.273811
Ityp00249	0.232701	0.136912	0.572126	0.710368	0.682635	0.764501	0.738787	0.656922
Ityp00016	0.54913	0.559063	0.994355	0.991963	0.682614	0.59985	0.0308492	0.113613
Ityp14042	0.486356	0.204338	0.377175	0.987517	0.682579	-1.15875	-1.68897	0.152352
Ityp04969	0.37066	0.618373	0.724867	0.436634	0.677808	-0.43094	0.69711	1.80586
Ityp15662;Ityp11542	0.367173	0.710328	0.895578	0.987517	0.672566	0.268304	-0.287016	0.117246
Ityp14027	0.5539	0.999342	0.994355	0.897018	0.672433	0.000663366	-0.0667638	0.605006
Ityp06208;Ityp22429	0.622793	0.294962	0.914778	0.836222	0.66396	1.67182	-0.347795	-1.35565
Ityp04497	0.600267	0.18537	0.736366	0.977493	0.661419	1.9327	1.51545	0.244174
Ityp03217	0.456878	0.978124	0.994355	0.877554	0.659546	-0.0255148	-0.0537058	0.631355
Ityp21915	0.346604	0.00511793	0.841307	0.482824	0.656538	2.3897	0.534434	-1.19873
Ityp11625	0.439255	0.260494	0.909847	0.864823	0.65539	1.02127	-0.285377	-0.651255
Ityp12666	0.757926	0.844491	0.997531	0.889733	0.653785	-0.250049	-0.0044406	0.899393
Ityp12002	0.469992	0.599706	0.994355	0.747778	0.651094	-0.612721	0.0222924	1.28611
Ityp09224	0.14071	0.00155883	0.788244	0.777318	0.647208	1.4291	0.36114	-0.420748
Ityp10855	0.35754	0.22255	0.813569	0.803357	0.64618	0.758281	-0.474848	-0.586949
Ityp10401	0.454135	0.142493	0.725255	0.924405	0.640298	1.10193	0.821602	0.359966
Ityp06396	0.151321	0.0126877	0.756148	0.999392	0.636572	1.04526	0.392185	-0.0165056
Ityp04100	0.49911	0.926662	0.857686	0.999392	0.6329	0.0812308	-0.497336	0.0543331
Ityp01905	0.542773	0.0222182	0.562536	0.963523	0.632181	2.30473	1.40902	-0.263528
Ityp03354	0.63109	0.224996	0.895578	0.454066	0.622194	-1.25496	0.413387	2.29054
Ityp12705	0.494368	0.0183714	0.918197	0.698188	0.621337	1.93442	0.268889	-1.04419
Ityp03780	0.304608	0.48579	0.654383	0.853211	0.61788	0.387342	-0.658295	-0.427757
Ityp07842	0.210176	0.0304323	0.983024	0.864823	0.608876	0.974527	0.0541334	-0.311518
Ityp03698	0.410358	0.109184	0.967139	0.9276	0.607222	1.04261	0.131731	-0.303659
Ityp09997	0.372792	0.7963	0.994355	0.876834	0.604246	0.241406	0.0384879	0.401328
Ityp14664	0.446795	0.523128	0.876008	0.963523	0.600529	0.462156	-0.371569	-0.233196
Ityp11096	0.470693	0.845661	0.871352	0.599464	0.600444	-0.168489	0.415183	1.18412
Ityp03947	0.792242	0.452493	0.895847	0.858192	0.599808	-1.84315	-0.981962	1.46099
Ityp10750	0.325516	0.202151	0.994355	0.999392	0.599572	0.689296	0.048603	-0.0411209
Ityp03497	0.567246	0.0110667	0.82114	0.341618	0.599473	-2.32236	-0.500449	2.42138
Ityp23721	0.222534	0.431906	0.743428	0.927894	0.581078	0.344649	-0.434294	-0.197865
Ityp02331	0.689802	0.603847	0.475841	0.932752	0.577976	-0.711528	-1.88975	-0.600245
Ityp10210	0.29732	0.282627	0.798981	0.803357	0.573995	0.530622	0.415549	0.458922
Ityp16426	0.551685	0.464791	0.982569	0.747778	0.57177	-0.921425	-0.114245	1.37895
Ityp18434;Ityp17452	0.567246	0.00332014	0.0816342	0.794728	0.563587	2.61246	2.85411	0.805237
Ityp20545	0.58816	0.101718	0.788244	0.65325	0.562444	-1.57933	-0.787952	1.35382
Ityp14414	0.595302	0.101718	0.167809	0.999392	0.562195	-1.83332	-2.47218	-0.0766604
Ityp08995	0.837642	0.966503	0.923455	0.905575	0.55899	-0.0830216	0.565877	1.20789
Ityp16409;Ityp17414	0.381603	0.942907	0.94852	0.836521	0.552122	-0.0402676	-0.130098	0.462292
Ityp05784	0.5539	0.487023	0.982972	0.738398	0.544525	-1.00154	-0.136464	1.4096
Ityp01266	0.24126	0.13184	0.871352	0.856504	0.541636	0.626928	-0.239143	-0.324435
Ityp13149	0.768667	0.299255	0.857686	0.864823	0.538618	-1.34986	-0.796055	1.09242
Ityp02512	0.512494	0.174847	0.531452	0.80304	0.533995	0.953733	1.11511	0.695367
Ityp15663	0.440348	0.591518	0.994355	0.963523	0.529299	0.343334	-0.0121185	0.173846
Ityp05644	0.248188	0.975483	0.868483	0.864823	0.528487	-0.0135601	-0.242279	0.299768
Ityp03200	0.581695	0.70802	0.972733	0.999392	0.525964	0.33361	-0.143333	0.0490214
Ityp06514	0.533409	0.763449	0.831157	0.963523	0.523251	0.34743	-0.503442	-0.32762
Ityp14102	0.378872	0.928075	0.909843	0.864823	0.520397	-0.0515333	-0.202521	0.36941
Ityp11735;Ityp18028	0.768011	0.0698919	0.402779	0.999392	0.516126	3.46467	2.85503	-0.0935117
Ityp08690	0.591253	0.423238	0.929223	0.892491	0.510888	0.918103	-0.253354	-0.660569
Ityp15152	0.431101	0.974752	0.843064	0.620564	0.510424	0.0194253	0.391536	0.882534
Ityp03259	0.549815	0.474078	0.878609	0.899775	0.509762	0.541079	-0.382081	-0.413398
Ityp07083	0.669596	0.412637	0.654383	0.803357	0.50794	0.898777	1.31499	0.92415
Ityp15335	0.457065	0.888863	0.798981	0.987517	0.506661	0.103481	-0.493356	-0.090176
Ityp06510	0.588723	0.481568	0.876008	0.887999	0.499753	0.358358	0.322687	0.464081
Ityp07482	0.634743	0.0563742	0.901294	0.448959	0.499408	-2.12575	-0.3175	2.30766
Ityp08878;Ityp22882	0.693124	0.673447	0.994355	0.999392	0.491454	0.464594	0.0290349	0.0558945
Ityp09002	0.309876	0.0216809	0.688531	0.997647	0.491256	1.02956	0.498567	-0.0397348
Ityp17229	0.345611	0.303287	0.982569	0.987517	0.490023	0.47539	0.0666954	0.0813284
Ityp04433	0.266674	0.651107	0.907769	0.751627	0.488886	0.193893	0.153749	0.448741
Ityp13690	0.71227	0.0346359	0.47656	0.999392	0.48633	2.15945	1.71373	0.0406086
Ityp13829	0.459006	0.120545	0.788244	0.978102	0.485192	0.891423	0.534335	0.128104
Ityp01498	0.446795	0.906091	0.808728	0.978102	0.4803	-0.0782762	-0.434933	0.123644
Ityp04306	0.257057	0.166881	0.850396	0.910117	0.480233	0.528674	0.248112	0.199671
Ityp00758	0.313867	0.63965	0.893884	0.987517	0.475892	0.21345	-0.191238	0.0712031
Ityp08689	0.681945	0.454071	0.788244	0.747778	0.473482	0.730481	-0.838098	-1.0951
Ityp15836	0.655665	0.228459	0.893884	0.747778	0.471092	1.11191	-0.406974	-1.04779
Ityp10099	0.79779	0.92441	0.894235	0.999422	0.470837	-0.14882	-0.623987	-0.00433014
Ityp05577	0.567246	0.114239	0.81013	0.999392	0.469916	1.04801	0.550086	-0.0280086
Ityp09403	0.551786	0.0827423	0.926366	0.448959	0.468123	-1.62522	-0.200465	1.89288
Ityp08192	0.351368	0.619289	0.951317	0.972444	0.45953	0.234176	-0.111206	0.114147
Ityp09192	0.584477	0.743299	0.798981	0.751632	0.456079	0.260297	0.602358	0.79814
Ityp01935	0.642057	0.159189	0.85443	0.982389	0.446626	1.13168	0.512715	-0.17234
Ityp13953;Ityp13891	0.381603	0.0291382	0.798981	0.935203	0.445685	1.01561	0.38907	-0.180855
Ityp02781	0.693124	0.41168	0.847086	0.882432	0.445661	-0.77717	-0.619374	0.603457
Ityp00386	0.698343	0.714344	0.743428	0.999392	0.436847	-0.280846	-0.735859	-0.0181663
Ityp17301	0.52268	0.43787	0.997531	0.999392	0.435396	0.464895	0.00138075	-0.0281186
Ityp14347;Ityp11789	0.307253	0.0522552	0.914778	0.924405	0.43538	0.753418	0.134191	-0.183847
Ityp05930	0.520909	0.184931	0.798981	0.999392	0.434857	1.15742	0.710037	-0.0125283
Ityp07756	0.468641	0.647838	0.994355	0.701988	0.432104	-0.258047	-0.00945733	0.680694
Ityp11196	0.851377	0.884931	0.87283	0.892491	0.43027	0.3155	-1.1229	-1.00813
Ityp01105	0.523729	0.746173	0.955973	0.987517	0.428626	0.208666	-0.133454	0.0865066
Ityp07375	0.34554	0.0552739	0.788244	0.999422	0.426218	0.778872	0.353492	0.000838066
Ityp04307	0.288248	0.922394	0.866365	0.565071	0.425315	0.0395253	0.215407	0.601197
Ityp18913;Ityp19476	0.7448	0.868093	0.833794	0.999392	0.423539	-0.298156	-0.673915	0.0477806
Ityp03874	0.742561	0.070256	0.884455	0.836222	0.418637	1.65294	0.462048	-0.772257
Ityp10951	0.71709	0.00205308	0.531452	0.803357	0.416904	2.31702	0.99435	-0.905767
Ityp02516	0.49777	0.894756	0.971194	0.932752	0.399951	0.0808118	-0.093104	0.226036
Ityp03542	0.520369	0.92441	0.895578	0.98284	0.394579	0.0553406	-0.229385	0.109853
Ityp03262	0.754149	0.408192	0.850396	0.999422	0.394149	1.05489	0.65734	-0.00339813
Ityp17300	0.510263	0.340548	0.913429	0.987517	0.389863	0.489487	0.184196	0.0845722
Ityp12352	0.693124	0.643506	0.913429	0.892491	0.386304	-0.402433	-0.295856	0.492881
Ityp01459	0.659524	0.327219	0.866987	0.864823	0.380214	0.77171	-0.292826	-0.684322
Ityp21035;Ityp20667;Ityp08221	0.74682	0.439372	0.994355	0.785214	0.37771	-0.661777	-0.0404771	0.99901
Ityp23753;Ityp23719	0.569026	0.893342	0.743428	0.978102	0.373858	-0.092474	-0.593525	-0.127193
Ityp08438;Ityp22278	0.72232	0.839343	0.896872	0.803357	0.371846	-0.258016	0.350974	0.980836
Ityp11928	0.722025	0.916538	0.855658	0.747778	0.371064	-0.100687	0.534975	1.00673
Ityp08997	0.51873	0.159927	0.798981	0.987517	0.370553	0.695972	0.40794	0.0825212
Ityp00926	0.784878	0.195873	0.59966	0.599464	0.369897	1.51832	-1.12581	-2.27423
Ityp12546;Ityp12036	0.7448	0.139454	0.808728	0.747778	0.368955	-1.57617	-0.697307	1.24782
Ityp02179	0.508964	0.913272	0.531452	0.878515	0.368778	-0.0599927	-0.748758	-0.319987
Ityp18665	0.715401	0.842704	0.825598	0.999392	0.368121	-0.194729	-0.610376	-0.0475263
Ityp06382	0.725643	0.681159	0.621882	0.737715	0.364246	0.406559	-1.11845	-1.16076
Ityp08853	0.533409	0.633119	0.798981	0.934091	0.363098	-0.258139	-0.418186	0.203051
Ityp12568	0.446795	0.00871928	0.798981	0.776207	0.362145	1.17319	0.361093	-0.449956
Ityp04194	0.665047	0.823271	0.505198	0.836521	0.361572	-0.172889	-1.10626	-0.571796
Ityp22091	0.73494	0.00772581	0.788244	0.0586832	0.35992	-2.79042	0.706178	3.85652
Ityp12433	0.787278	0.030234	0.994355	0.482824	0.358991	2.58892	0.0754874	-2.15445
Ityp07638	0.726211	0.912557	0.831157	0.803357	0.357796	-0.139788	0.554826	1.05241
Ityp10053	0.790376	0.176001	0.725255	0.999392	0.357367	1.29934	0.923379	-0.0185966
Ityp20883	0.784878	0.490871	0.88429	0.691557	0.356912	-0.772377	0.460407	1.5897
Ityp14632	0.43759	0.0827423	0.92352	0.747778	0.356435	0.702304	-0.133213	-0.479082
Ityp03230	0.708288	0.868093	0.894212	0.978102	0.350857	-0.155139	-0.335549	0.170447
Ityp13467	0.627841	0.02843	0.864303	0.776207	0.348374	1.36119	0.363215	-0.649598
REV__Ityp00382	0.791724	0.680009	0.981032	0.889733	0.344954	-0.512481	-0.178079	0.679355
Ityp10256	0.756227	0.237473	0.788244	0.987517	0.344888	0.986675	0.800221	0.158433
Ityp14481	0.715606	0.618535	0.753378	0.933316	0.340479	0.569059	0.674998	0.446418
Ityp23057	0.700284	0.679081	0.918754	0.963523	0.340052	0.322944	-0.245104	-0.227997
Ityp02444	0.760729	0.0215328	0.47656	0.641783	0.338229	-2.62264	-1.22288	1.73799
Ityp06954	0.737081	0.330143	0.951317	0.976633	0.335538	0.701253	0.175599	-0.190116
Ityp06126	0.784878	0.196388	0.994355	0.641338	0.333671	-1.22822	0.0635031	1.62539
Ityp01960	0.74298	0.236181	0.941084	0.884659	0.333278	1.17076	0.251955	-0.58553
Ityp11732	0.783531	0.0289618	0.531452	0.901298	0.331201	2.33816	1.41649	-0.590464
Ityp05209	0.58816	0.619289	0.743428	0.987517	0.329231	-0.277602	-0.529969	0.0768636
Ityp01236	0.756664	0.180191	0.901294	0.698188	0.325869	-1.31986	-0.332514	1.31322
Ityp09752	0.780973	0.111561	0.994355	0.620564	0.325847	-1.24894	0.0486951	1.62349
Ityp05250	0.439255	0.627074	0.994355	0.969657	0.316962	0.188162	-0.0310786	0.0977213
Ityp02173	0.678005	0.298411	0.788244	0.887427	0.31675	-0.656869	-0.567713	0.405907
Ityp13549	0.611497	0.335146	0.633997	0.864823	0.316387	0.527624	0.630333	0.419096
Ityp10208	0.679272	0.00137576	0.00474958	0.933316	0.314434	-2.30809	-2.89517	-0.272642
Ityp14385;Ityp11835;Ityp11836	0.525809	0.310919	0.798295	0.896586	0.307491	0.424904	0.363418	0.246006
Ityp10645	0.693124	0.356353	0.94323	0.565071	0.293872	-0.568366	0.17103	1.03327
Ityp03694	0.55559	0.852305	0.786394	0.663766	0.292247	0.095801	0.407839	0.604285
Ityp05349	0.790376	0.333203	0.808728	0.987947	0.289977	0.862095	0.697008	0.124891
Ityp11175	0.616497	0.569066	0.951317	0.976172	0.288196	0.290429	0.121257	0.119024
Ityp07008	0.859717	0.653057	0.798981	0.999422	0.285021	-0.542558	-0.828403	-0.00082342
Ityp01830	0.51873	0.758418	0.937735	0.853211	0.283005	-0.129393	-0.112206	0.300192
Ityp20518	0.737797	0.427395	0.788244	0.963523	0.281384	-0.560277	-0.626969	0.214692
Ityp08436;Ityp22281	0.854987	0.577481	0.904894	0.999392	0.281309	0.802953	0.53531	0.0136665
Ityp03848;Ityp03296	0.829857	0.203603	0.725255	0.991963	0.27903	1.4497	1.02324	-0.147432
Ityp03638	0.828411	0.356353	0.808728	0.747778	0.278536	1.07967	-0.734446	-1.53558
Ityp06224	0.56572	0.87971	0.937735	0.899775	0.278171	-0.076704	-0.122676	0.232199
Ityp11622	0.894223	0.557992	0.953846	0.920443	0.27777	0.898006	-0.291941	-0.912177
Ityp07370	0.494368	0.579331	0.913429	0.794927	0.277159	-0.206117	-0.127876	0.3554
Ityp00609	0.569911	0.212631	0.531452	0.961661	0.275634	-0.515392	-0.648276	0.142749
Ityp01114	0.822395	0.906091	0.621882	0.747778	0.274733	0.150098	1.25612	1.38075
Ityp08850	0.842425	0.903664	0.997145	0.999209	0.270488	0.175094	-0.00658392	0.0888096
Ityp02942	0.7463	0.172873	0.788244	0.839422	0.269373	-0.920366	-0.638083	0.551656
Ityp12615	0.787734	0.00706942	0.275473	0.698188	0.267304	-2.64943	-1.67376	1.24297
Ityp02666	0.722025	0.18428	0.894212	0.930638	0.264211	0.802508	0.2666	-0.271697
Ityp00047	0.834675	0.00753586	0.994355	0.22012	0.261693	-3.48186	0.0254205	3.76897
Ityp11416	0.871243	0.0933836	0.994355	0.65325	0.260664	2.3086	-0.0246933	-2.07263
Ityp03409	0.880519	0.746285	0.531452	0.910117	0.260594	-0.69311	-1.96875	-1.01505
Ityp10402	0.721833	0.651902	0.743428	0.999392	0.254604	-0.305182	-0.585405	-0.0256188
Ityp13073	0.768667	0.10142	0.864303	0.876834	0.254257	1.13832	0.417159	-0.4669
Ityp08978	0.837834	0.305123	0.994355	0.803357	0.253446	1.17001	-0.0737909	-0.990359
Ityp00952	0.567246	0.111019	0.841307	0.620564	0.249272	-0.598154	-0.264524	0.582902
Ityp10028	0.679632	0.0483548	0.59966	0.751632	0.247582	-0.997039	-0.687709	0.556911
Ityp10969	0.895837	0.0790751	0.654383	0.864823	0.242938	3.80836	2.24721	-1.31822
Ityp09652	0.858314	0.199312	0.798981	0.961661	0.242538	1.5399	0.890334	-0.407031
Ityp03358	0.908186	0.656212	0.871352	0.987517	0.24092	-0.807488	-0.763457	0.284952
Ityp02407	0.721387	0.638317	0.994383	0.803357	0.240761	-0.277489	0.00895352	0.527203
Ityp04624	0.778865	0.254915	0.894212	0.933694	0.239933	0.837469	0.301089	-0.296447
Ityp07885	0.784878	0.670409	0.871352	0.869844	0.234889	0.318896	-0.39629	-0.480296
Ityp12854	0.730383	0.388178	0.788244	0.927894	0.232964	0.427391	0.447959	0.253533
Ityp11285	0.8664	0.62043	0.951317	0.987517	0.232365	0.651259	0.213136	-0.205758
Ityp14504	0.864737	0.337564	0.982168	0.836222	0.230758	-0.828011	-0.12575	0.933019
Ityp15866	0.828411	0.196328	0.931543	0.747778	0.230076	1.06339	-0.240624	-1.07394
Ityp10416	0.828411	0.906404	0.994355	0.996493	0.22818	0.118382	-0.0240817	0.0857166
Ityp02436	0.678005	0.31525	0.994355	0.928991	0.225173	0.45104	0.0206681	-0.205199
Ityp04939	0.756227	0.431906	0.941084	0.81045	0.216343	-0.453226	-0.159809	0.509761
Ityp02564	0.646174	0.659125	0.850396	0.899775	0.216288	0.187276	-0.2539	-0.224888
Ityp14445	0.711174	0.809045	0.872995	0.704512	0.216089	-0.135006	0.260233	0.611329
Ityp11575	0.763062	0.87971	0.724867	0.905575	0.215206	-0.106087	-0.633239	-0.311946
Ityp02822	0.890774	0.651442	0.743428	0.991963	0.213939	-0.819088	-1.22286	-0.189829
Ityp07854;Ityp23669;Ityp23668	0.857943	0.0793285	0.162247	0.972352	0.209765	-1.8193	-2.31603	-0.286967
Ityp09169;Ityp09168;Ityp09191	0.829031	0.156624	0.833794	0.803357	0.208373	-1.11105	-0.566355	0.75307
Ityp15184	0.809988	0.252798	0.935957	0.565071	0.203681	-0.780811	0.211162	1.19565
Ityp15805	0.669596	0.112111	0.901596	0.878515	0.203475	0.627338	0.161254	-0.262608
Ityp09922	0.760729	0.876482	0.994355	0.976172	0.20084	0.102765	0.0334075	0.131482
Ityp04562	0.776418	0.786444	0.941084	0.95503	0.200774	0.178424	-0.190732	-0.168382
Ityp12800	0.800738	0.0153463	0.880176	0.22012	0.199241	1.63093	-0.320216	-1.7519
Ityp09315	0.926079	0.23954	0.994355	0.716317	0.186067	2.42657	-0.168183	-2.40869
Ityp20537;Ityp22172	0.756076	0.962654	0.94852	0.999392	0.185733	0.0268174	-0.125768	0.0331471
Ityp14186	0.857943	0.534988	0.890559	0.933371	0.184415	-0.507056	-0.337642	0.353829
Ityp12432	0.786545	0.297609	0.808728	0.999392	0.181686	0.567665	0.423214	0.0372353
Ityp12225	0.907903	0.913519	0.994355	0.997705	0.178713	0.215719	-0.082375	-0.119382
Ityp14236	0.786545	0.18552	0.913429	0.704512	0.177625	-0.700701	-0.193431	0.684894
Ityp12478	0.722025	0.106114	0.967139	0.80304	0.175555	0.65016	0.0790587	-0.395546
Ityp10309	0.894223	0.826447	0.895847	0.996915	0.1704	-0.375333	-0.409711	0.136022
Ityp13169	0.855596	0.585474	0.855454	0.80304	0.169158	0.429552	-0.470167	-0.730561
Ityp08353	0.853731	0.89013	0.377175	0.716317	0.164304	0.168054	-1.27151	-1.27526
Ityp16325;Ityp20506	0.908488	0.845401	0.885259	0.996493	0.161419	-0.259341	-0.530813	-0.110053
Ityp14887	0.815899	0.101718	0.818862	0.920443	0.1612	0.818113	0.373676	-0.283236
Ityp11981	0.791724	0.251958	0.894989	0.945453	0.158542	0.556762	0.212816	-0.185404
Ityp13294	0.849936	0.101718	0.59966	0.920886	0.155851	-1.07725	-0.905681	0.327424
Ityp08089	0.792242	0.126906	0.935957	0.81314	0.155269	0.735471	0.148658	-0.431544
Ityp07893	0.862595	0.651288	0.914778	0.94897	0.152719	-0.37728	-0.248669	0.28133
Ityp09342	0.893635	0.652707	0.688531	0.933316	0.150518	-0.377158	-0.898066	-0.37039
Ityp10315	0.917059	0.761681	0.912029	0.991963	0.146609	-0.389593	-0.385186	0.151016
Ityp07153	0.928642	0.670409	0.884455	0.987517	0.143967	-0.504925	-0.427553	0.221339
Ityp15201	0.921064	0.651442	0.994355	0.899775	0.139676	-0.562958	-0.0508641	0.65177
Ityp20664;Ityp21031	0.908186	0.174718	0.798981	0.936852	0.129191	1.19749	0.722512	-0.345786
Ityp04765	0.769056	0.182041	0.967139	0.858467	0.129052	0.470904	0.0721504	-0.269702
Ityp11216	0.833528	0.172873	0.547567	0.945783	0.116028	0.607562	0.660267	0.168733
Ityp23117	0.884771	0.689203	0.855943	0.747778	0.114637	-0.292432	0.392999	0.800068
Ityp12890	0.921064	0.278032	0.981032	0.787595	0.111155	-1.08393	-0.135939	1.05915
Ityp09380	0.922605	0.40359	0.671587	0.987517	0.10708	-0.677814	-0.934202	-0.149308
Ityp00111	0.908488	0.716912	0.743428	0.858192	0.105781	0.242177	0.672582	0.536187
Ityp08389	0.906376	0.173619	0.349341	0.803357	0.104221	0.930642	1.48038	0.653957
Ityp00186	0.898421	0.288056	0.47656	0.230296	0.103335	0.684405	-1.12591	-1.70698
Ityp07450	0.943151	0.077934	0.47656	0.963523	0.101864	2.63179	2.0814	-0.448521
Ityp11419	0.892422	0.0847648	0.725255	0.924405	0.0992736	0.995218	0.623493	-0.272451
Ityp12097	0.859717	0.491063	0.918754	0.987517	0.0985273	0.319772	0.153495	-0.0677498
Ityp08637	0.937882	0.202821	0.909843	0.809926	0.0963879	-1.24977	-0.351936	0.994219
Ityp03145	0.931701	0.517983	0.845304	0.794927	0.0936059	-0.666733	0.422946	1.18328
Ityp12718	0.873792	0.779112	0.798981	0.864823	0.0935804	0.150946	0.397621	0.340255
Ityp15176	0.894223	0.227089	0.935957	0.858192	0.0911099	0.703943	0.166635	-0.446199
Ityp02250	0.890558	0.872195	0.87283	0.896586	0.0899598	0.101182	-0.289319	-0.300541
Ityp01628	0.865784	0.743729	0.890559	0.788301	0.0896671	-0.157602	0.202508	0.449777
Ityp10289	0.961876	0.0094198	0.523588	0.800757	0.0895967	4.01617	2.46256	-1.46401
Ityp11232	0.902477	0.782786	0.907474	0.905498	0.0863893	0.174547	-0.218017	-0.306175
Ityp00947	0.880272	0.918709	0.788244	0.897018	0.0858111	-0.0515539	-0.39942	-0.262055
Ityp03245	0.931485	0.924838	0.87283	0.881544	0.0816163	0.0996179	0.538203	0.520201
Ityp07861	0.909061	0.40359	0.967139	0.747778	0.0806134	-0.591373	0.110282	0.782268
Ityp17114	0.944637	0.758418	0.963328	0.995136	0.0776414	0.402907	0.201142	-0.124124
Ityp08801	0.928642	0.713865	0.788244	0.881544	0.0746947	0.273726	0.647837	0.448806
Ityp01589	0.910231	0.885209	0.94649	0.976633	0.0731492	0.0921467	0.143032	0.124034
Ityp08383	0.918229	0.995788	0.982569	0.972352	0.0720332	0.00327667	0.0791604	0.147917
Ityp00775	0.942213	0.299255	0.967139	0.81314	0.068923	1.311	0.164141	-1.07793
Ityp15754	0.96303	0.308047	0.402874	0.889733	0.0654985	1.41199	2.23653	0.890042
Ityp08503	0.954224	0.029125	0.364455	0.864823	0.0653245	2.85117	1.99	-0.795845
Ityp04193	0.932745	0.00871928	0.217952	0.0740557	0.0642802	1.60038	-1.12967	-2.66577
Ityp08069	0.962548	0.229357	0.971363	0.65325	0.0634734	-1.32928	0.202048	1.5948
Ityp10650	0.944637	0.172085	0.788244	0.565071	0.0611445	-1.0933	0.481624	1.63607
Ityp04334	0.930682	0.816517	0.868483	0.803357	0.0576829	-0.14945	0.318653	0.525786
Ityp22205;Ityp01471	0.91537	0.0827423	0.633997	0.963523	0.0557823	0.728624	0.540897	-0.131945
Ityp17211	0.934603	0.149471	0.872995	0.800757	0.0440143	-0.644116	-0.243707	0.444423
Ityp07062	0.96303	0.241313	0.930587	0.875954	0.0436066	-0.688475	-0.173669	0.558413
Ityp10985	0.966134	0.89013	0.798981	0.928991	0.0433349	-0.146448	-0.635002	-0.445219
Ityp06212;Ityp22433	0.959076	0.0292543	0.912029	0.523776	0.0402586	1.44725	0.240702	-1.16629
Ityp14360;Ityp11809	0.974985	0.233931	0.868483	0.880722	0.0372272	1.2885	0.423645	-0.827627
Ityp02982	0.97913	0.123596	0.841169	0.864823	0.0362157	1.60063	0.738504	-0.825914
Ityp01508	0.969913	0.357116	0.848379	0.963529	0.0346866	-0.678367	-0.485061	0.227993
Ityp21928	0.981619	0.507933	0.906135	0.853211	0.0335574	-0.705988	0.334366	1.07391
Ityp08197	0.966134	0.051125	0.936273	0.565071	0.0301759	-1.21899	-0.187304	1.06186
Ityp11011	0.982052	0.953426	0.81013	0.936093	0.0279227	-0.116502	-0.828225	-0.6838
Ityp08193	0.96303	0.988072	0.547567	0.65325	0.0276003	-0.00778192	-0.766378	-0.730996
Ityp07143	0.98183	0.587083	0.638956	0.963523	0.0274039	0.70158	1.11108	0.436903
Ityp09251	0.97913	0.943677	0.912029	0.927894	0.02413	-0.0510986	0.25675	0.331978
Ityp10936	0.983762	0.174718	0.402874	0.265089	0.0206188	-1.84251	1.7976	3.66073
Ityp02487	0.966134	0.345117	0.855658	0.970115	0.0189671	0.37346	0.248247	-0.106246
Ityp05782	0.982052	0.529658	0.953846	0.856047	0.0140537	0.362685	-0.131303	-0.479934
Ityp01729	0.98183	0.368787	0.621882	0.932752	0.013283	0.486145	0.70871	0.235848
Ityp03158	0.98183	0.782786	0.912029	0.999392	0.0111759	-0.137283	-0.164792	-0.0163325
Ityp08360	0.994399	0.244897	0.531452	0.987517	0.0107307	-1.62639	-1.39868	0.238446
Ityp11061	0.995502	0.431906	0.994355	0.836222	0.006413	0.939609	-0.0279325	-0.961128
Ityp07447	0.998538	0.199399	0.413741	0.897018	0.00140227	-1.1876	-1.72842	-0.539417
Ityp13011	0.996321	0.199374	0.963328	0.836222	-0.00561006	-1.37016	-0.188262	1.17629
Ityp05914	0.995502	0.506388	0.872986	0.995151	-0.00686594	-0.623271	-0.497764	0.118641
Ityp10593	0.99238	0.939537	0.994355	0.999392	-0.0103968	-0.105616	-0.0411343	0.0540844
Ityp08256	0.97913	0.0886395	0.969737	0.641338	-0.0174445	-0.97666	-0.105945	0.85327
Ityp09374	0.974409	0.95787	0.808728	0.82407	-0.0198786	0.032121	-0.407315	-0.459315
Ityp06153	0.968498	0.994715	0.547567	0.620564	-0.0226628	0.00404623	-0.741639	-0.768348
Ityp05596	0.98183	0.344602	0.982569	0.834644	-0.0235609	-0.975355	-0.140354	0.81144
Ityp01299	0.954224	0.0552738	0.633997	0.892491	-0.0316003	0.848131	0.611141	-0.268591
Ityp17806	0.949192	0.746173	0.953846	0.985314	-0.0354599	0.167695	0.109634	-0.0935213
Ityp17125	0.949192	0.0235122	0.217952	0.982389	-0.0359617	-1.10467	-1.16736	-0.0986497
Ityp03473	0.963148	0.202225	0.87283	0.831054	-0.0359811	-1.21219	-0.340111	0.836101
Ityp07315	0.935252	0.478791	0.912029	0.924405	-0.0399722	0.326563	0.155243	-0.211292
Ityp12408	0.961876	0.668481	0.912029	0.987517	-0.0455219	0.302689	0.199663	-0.148549
Ityp07868	0.925362	0.111114	0.868483	0.751632	-0.0496896	0.684304	0.250802	-0.483192
Ityp19601;Ityp00832	0.918772	0.102691	0.659295	0.899775	-0.051087	0.657439	0.48189	-0.226636
Ityp12981	0.921064	0.400125	0.845304	0.963523	-0.0541168	0.37974	0.301244	-0.132613
Ityp02782	0.931485	0.842586	0.753842	0.882025	-0.0544547	0.124724	0.521766	0.342588
Ityp08170	0.96303	0.18765	0.532155	0.362333	-0.0559012	-1.9581	1.5208	3.423
Ityp12835	0.953791	0.971599	0.914778	0.963523	-0.0563908	-0.0448837	0.302787	0.291279
Ityp14449	0.920114	0.412637	0.81013	0.653129	-0.0602179	-0.437518	0.370226	0.747526
Ityp22170;Ityp20540	0.954224	0.303287	0.941084	0.864823	-0.0626354	-1.02639	-0.263726	0.700028
Ityp14107	0.948954	0.483902	0.963328	0.892491	-0.0657491	0.659495	0.182954	-0.54229
Ityp02377	0.918772	0.340548	0.83991	0.94897	-0.0698877	0.529116	0.395258	-0.203746
Ityp17747	0.880272	0.196328	0.929223	0.747778	-0.072369	0.492698	0.124397	-0.440671
Ityp01379	0.940386	0.310776	0.994355	0.816419	-0.0754287	0.704317	-0.0235379	-0.803283
Ityp02518	0.927274	0.00185479	0.137906	0.80945	-0.0758644	2.71517	2.19715	-0.593882
Ityp13861	0.902477	0.189091	0.547567	0.999392	-0.0787711	0.664188	0.755998	0.0130391
Ityp12132	0.953791	0.595346	0.994355	0.932752	-0.0794536	-0.637653	-0.0716324	0.486567
Ityp01079	0.895837	0.476817	0.93738	0.972352	-0.0856907	-0.379276	-0.157322	0.136264
Ityp03540	0.837122	0.0726045	0.982569	0.565071	-0.0923059	-0.658188	0.0500919	0.615974
Ityp10306	0.930682	0.161893	0.880622	0.803357	-0.0928663	-1.45379	-0.474347	0.886574
Ityp10984	0.863104	0.037184	0.531452	0.856047	-0.0952123	0.958121	0.701388	-0.351945
Ityp08636	0.917059	0.843935	0.743428	0.793913	-0.0972991	0.277013	-0.781413	-1.15572
Ityp12536	0.917753	0.974498	0.994355	0.987517	-0.0985517	-0.0295823	-0.0752115	-0.144181
Ityp06652	0.925413	0.366567	0.74193	0.991963	-0.102317	0.933484	0.914252	-0.12155
Ityp04477	0.935252	0.62043	0.977094	0.969318	-0.104572	-0.591106	-0.160684	0.325849
Ityp10168	0.862497	0.53021	0.87283	0.999392	-0.113841	-0.374445	-0.295509	-0.034905
Ityp11564	0.858314	0.000905293	0.0390562	0.932752	-0.119884	2.10581	1.99066	-0.235043
Ityp03635;REV__Ityp00632;REV__Ityp02986	0.858314	0.813752	0.878609	0.899775	-0.120374	-0.150624	0.275811	0.306062
Ityp13411	0.897971	0.0140083	0.901596	0.448959	-0.123147	-1.95589	-0.309839	1.5229
Ityp10483	0.878513	0.0118817	0.788244	0.565071	-0.123985	-1.87192	-0.570493	1.17745
Ityp07801	0.828411	0.506412	0.967139	0.981912	-0.126332	-0.324084	-0.0956738	0.102079
Ityp12025	0.871243	0.656085	0.997164	0.864823	-0.132769	0.34502	0.00280338	-0.474987
Ityp05859	0.915238	0.127689	0.968605	0.663766	-0.134244	1.66477	0.166762	-1.63226
Ityp04709	0.884771	0.00970453	0.647906	0.698188	-0.134465	-2.0161	-0.912583	0.969049
Ityp15803	0.921064	0.852305	0.893884	0.851457	-0.138945	0.254803	-0.517177	-0.910925
Ityp11618	0.781023	0.66282	0.633997	0.921303	-0.142728	0.193429	0.537532	0.201375
Ityp21936	0.898421	0.62043	0.788244	0.716317	-0.143268	-0.473239	0.788602	1.11857
Ityp11251	0.809988	0.00563549	0.803335	0.482824	-0.143626	-1.44796	-0.388543	0.915791
Ityp08732	0.909602	0.0560187	0.793094	0.747778	-0.14538	1.98146	0.871736	-1.25511
Ityp05240	0.854987	0.358229	0.616586	0.905575	-0.148152	-0.646867	-0.874041	-0.375326
Ityp05958	0.853731	0.656212	0.913552	0.892491	-0.14977	-0.309973	0.229604	0.389807
Ityp02710	0.939334	0.845222	0.994355	0.999392	-0.150048	-0.310955	-0.0960685	0.0648385
Ityp07805	0.825119	0.536066	0.955973	0.892491	-0.153303	-0.359928	0.128709	0.335334
Ityp22549	0.781842	0.0744319	0.531452	0.997647	-0.155537	-0.80964	-0.696273	-0.0421699
Ityp07134	0.791724	0.00137576	0.2195	0.803357	-0.157233	-1.78468	-1.17662	0.450827
Ityp04651;Ityp04652	0.863104	0.953426	0.931543	0.999422	-0.16035	0.053842	0.215868	0.00167587
Ityp15788	0.894223	0.000572241	0.110893	0.932752	-0.163569	3.92766	3.79595	-0.295276
Ityp01707	0.798132	0.758418	0.872986	0.910117	-0.166622	-0.182078	-0.292982	-0.277525
Ityp12424	0.837642	0.755479	0.788244	0.620564	-0.17828	0.246284	-0.657459	-1.08202
Ityp04120	0.863104	0.437188	0.788244	0.641783	-0.178908	-0.669991	0.755681	1.24676
Ityp05643	0.908488	0.236861	0.87283	0.671523	-0.178948	-1.28778	0.615054	1.72389
Ityp12354	0.74682	0.510326	0.937735	0.999392	-0.185434	-0.318231	-0.138999	-0.00620174
Ityp00671	0.915238	0.243733	0.725255	0.999392	-0.185557	-1.45809	-1.3753	-0.102766
Ityp09325	0.813748	0.474305	0.878609	0.803357	-0.19102	-0.485479	0.332639	0.627099
Ityp10311	0.828411	0.16937	0.87283	0.905575	-0.196547	-1.01315	-0.414944	0.401663
Ityp07180	0.7448	0.439372	0.941084	0.809926	-0.196833	0.385623	0.138385	-0.444071
Ityp07488	0.930108	0.966166	0.994355	0.988654	-0.201417	-0.0938744	-0.152275	-0.259818
Ityp10681	0.784878	0.720014	0.74193	0.817593	-0.20591	-0.257779	0.569994	0.621863
Ityp08957	0.808499	0.735379	0.971691	0.836222	-0.207913	0.2591	-0.124773	-0.591786
Ityp05736;Ityp05735	0.627197	0.980355	0.87527	0.77001	-0.211484	-0.0092367	-0.196372	-0.398619
Ityp12247	0.813748	0.00246551	0.659295	0.482824	-0.213149	-2.50088	-0.877211	1.41051
Ityp04769	0.895837	0.375486	0.894212	0.881544	-0.216052	1.28148	0.632432	-0.8651
Ityp18353	0.859717	0.208734	0.913429	0.663766	-0.21632	-1.15232	0.361471	1.29747
Ityp11402	0.857943	0.500407	0.788244	0.999392	-0.227149	-0.989942	-0.795795	-0.0330021
Ityp14182	0.618637	0.126906	0.907769	0.905575	-0.229358	-0.591331	-0.151007	0.210966
Ityp05264	0.737797	0.0189164	0.636003	0.620564	-0.231678	1.37119	0.717104	-0.885767
Ityp05314	0.834675	0.780772	0.895578	0.951572	-0.23677	-0.272023	-0.371695	-0.336442
Ityp17176	0.669596	0.967909	0.994355	0.896586	-0.237162	0.0217395	-0.0145741	-0.273475
Ityp03174	0.674038	0.656212	0.913429	0.958099	-0.237473	-0.241834	0.169077	0.173437
Ityp08496	0.661141	0.89013	0.936155	0.936852	-0.250043	0.080318	0.144708	-0.185653
Ityp12341	0.848123	0.303287	0.915744	0.751627	-0.251887	-1.08298	0.362519	1.19361
Ityp12446	0.741591	0.321573	0.808728	0.985618	-0.255519	-0.624014	-0.492302	-0.123807
Ityp06950;Ityp22351	0.791724	0.267452	0.349341	0.932752	-0.255571	0.895547	1.52781	0.376689
Ityp02153	0.698343	0.515071	0.913063	0.899775	-0.258883	-0.368685	0.203018	0.31282
Ityp03286	0.776038	0.354038	0.636003	0.583021	-0.258933	-0.862902	0.944869	1.54884
Ityp19769;Ityp18379	0.805177	0.913519	0.946923	0.961661	-0.2632	-0.144692	-0.254034	-0.372541
Ityp14663	0.669596	0.184931	0.994355	0.864823	-0.263873	-0.67731	-0.0537294	0.359708
Ityp03568	0.828411	0.0674047	0.831157	0.363932	-0.266429	2.08366	-0.592452	-2.94255
Ityp09855	0.776418	0.334717	0.418539	0.991963	-0.268167	0.620042	0.984828	0.0966191
Ityp08523	0.813748	0.930699	0.808728	0.963523	-0.271761	-0.0738718	0.497091	0.299202
Ityp09991	0.604382	0.867873	0.994355	0.858192	-0.273056	0.0916625	0.0203772	-0.344341
Ityp03538	0.702332	0.170438	0.491682	0.982389	-0.281347	0.959095	1.10592	-0.134524
Ityp09052	0.776418	0.481089	0.974767	0.987517	-0.282206	-0.543719	-0.127517	0.133995
Ityp11436	0.792242	0.13344	0.547567	0.987947	-0.282664	-1.46174	-1.31676	-0.137683
REV__Ityp03200	0.837122	0.0522552	0.901982	0.620564	-0.284428	1.74252	0.400726	-1.62623
Ityp09436	0.809988	0.755479	0.985553	0.982389	-0.28445	-0.361874	0.12516	0.202584
Ityp00882	0.651955	0.00209257	0.831157	0.114033	-0.285453	-1.6421	0.341467	1.69811
Ityp03360	0.813748	0.184404	0.951317	0.747778	-0.286393	-1.36507	0.223427	1.3021
Ityp11551	0.737797	0.00368506	0.111527	0.747778	-0.290277	-3.76598	-2.2243	1.25141
Ityp00898	0.702663	0.000362902	0.012777	0.932752	-0.292966	-2.75489	-2.7363	-0.274382
Ityp01917	0.797164	0.545118	0.964771	0.987517	-0.293441	-0.632731	-0.174454	0.164835
Ityp02320	0.655836	0.202151	0.332054	0.65325	-0.298203	-0.703389	-1.19866	-0.793479
Ityp22446;Ityp12322	0.906376	0.340548	0.638956	0.965845	-0.298478	1.70404	2.50981	0.507288
Ityp17789	0.74682	0.402626	0.994355	0.933316	-0.299308	-0.646183	-0.0360762	0.310799
Ityp08662	0.598009	0.0483548	0.723887	0.0586832	-0.303083	0.985856	-0.544471	-1.83341
Ityp14765	0.584556	0.273245	0.941011	0.987517	-0.307476	-0.523668	-0.139552	0.0766392
Ityp22298	0.725643	0.833206	0.994355	0.999392	-0.308461	-0.251681	0.0136605	-0.0431192
Ityp00677	0.74682	0.818164	0.994355	0.864823	-0.309544	0.211315	-0.0452226	-0.566081
Ityp04648	0.674038	0.260904	0.829363	0.98957	-0.31073	-0.682104	-0.453233	-0.0818586
Ityp14463	0.434803	0.388178	0.899812	0.935203	-0.313402	-0.308602	0.145392	0.140593
Ityp00346	0.627197	0.903664	0.935957	0.933316	-0.320304	0.0811853	0.171141	-0.230349
Ityp01701	0.452589	0.687186	0.723887	0.620564	-0.320307	-0.163592	-0.416456	-0.573171
Ityp04169	0.448866	0.897012	0.743428	0.440782	-0.3205	0.0580934	-0.386161	-0.764755
Ityp10696	0.637038	0.521828	0.87283	0.876834	-0.321858	0.381412	0.319338	-0.383931
Ityp01038	0.469022	0.521371	0.872995	0.864823	-0.323607	-0.260867	-0.213195	-0.275935
Ityp16923	0.890558	0.900861	0.951317	0.932752	-0.327332	0.391873	-0.40373	-1.12293
Ityp00782	0.7448	0.0560009	0.532155	0.999422	-0.327691	-1.57577	-1.24864	-0.000560095
Ityp06383	0.776847	0.507933	0.967139	0.836222	-0.32782	0.634601	0.18886	-0.773561
Ityp00359	0.816024	0.810932	0.953846	0.987517	-0.331058	-0.331497	-0.220119	-0.219679
Ityp03878	0.776038	0.415899	0.981032	0.963523	-0.335042	-0.779741	-0.146677	0.298021
Ityp15947	0.645974	0.855651	0.907667	0.997647	-0.335501	-0.163809	0.238372	0.0666804
Ityp11582;Ityp11581	0.706995	0.0558507	0.994355	0.440782	-0.335814	1.14546	0.0181375	-1.46314
Ityp05763	0.863104	0.445185	0.974767	0.963523	-0.336829	-1.04216	-0.184634	0.520693
Ityp05853	0.669596	0.286727	0.895847	0.747778	-0.341179	0.715853	0.300081	-0.756951
Ityp13435	0.664737	0.877549	0.753378	0.921303	-0.34411	-0.134797	0.581516	0.372203
Ityp04185	0.407248	0.922848	0.376763	0.135384	-0.344949	0.0398492	-0.726627	-1.11143
Ityp11231	0.51145	0.0866083	0.982569	0.235502	-0.347484	0.786725	-0.0622121	-1.19642
Ityp16373	0.608025	0.00538582	0.636003	0.747778	-0.349561	-1.75032	-0.733545	0.667217
Ityp14406	0.523729	0.841916	0.966267	0.864823	-0.349838	0.129542	0.100477	-0.378904
Ityp08785	0.534956	0.0193347	0.982569	0.497802	-0.354645	-1.19735	0.0631402	0.905842
Ityp03551;Ityp03552	0.784878	0.436817	0.798981	0.831054	-0.355809	-0.910211	0.60754	1.16194
Ityp19637	0.827777	0.810909	0.994355	0.999392	-0.356598	-0.326884	-0.0234788	-0.0531931
Ityp10085	0.588131	0.779112	0.977201	0.75493	-0.357666	0.179451	-0.0917356	-0.628853
Ityp13287	0.585715	0.997859	0.743428	0.963523	-0.357987	0.00223668	0.571239	0.211015
Ityp08583	0.72712	0.965144	0.756148	0.946512	-0.363342	0.0421881	0.74261	0.33708
Ityp14109;REV__Ityp08274	0.622793	0.0903162	0.402779	0.892491	-0.364485	-1.14535	-1.18723	-0.406361
Ityp04561	0.53885	0.893342	0.800867	0.996915	-0.364735	0.0897532	0.401371	-0.0531176
Ityp03005	0.760974	0.0130709	0.994355	0.433953	-0.369992	-2.49813	0.077315	2.20546
Ityp09953	0.839407	0.894662	0.890559	0.999392	-0.370793	0.177646	0.47262	-0.0758195
Ityp12311	0.724195	0.885268	0.913429	0.999392	-0.372291	-0.121755	0.275914	0.0253789
Ityp14713	0.718821	0.953426	0.878609	0.999392	-0.374578	0.0824253	0.388187	-0.0688164
Ityp12504	0.444867	0.197706	0.756148	0.899775	-0.375328	-0.553189	-0.423749	-0.245887
Ityp17428;Ityp16423	0.44	0.979482	0.659295	0.963523	-0.377431	0.0117026	0.513846	0.124713
Ityp10175	0.784878	0.471637	0.88034	0.892491	-0.38085	0.881538	0.400208	-0.862181
Ityp04030	0.706201	0.202225	0.508108	0.987947	-0.382051	0.812709	1.07594	-0.118821
Ityp03866	0.35754	0.813752	0.890559	0.963523	-0.382931	-0.102995	0.172924	-0.107012
Ityp02050	0.519194	0.537536	0.872995	0.932752	-0.383065	-0.464552	-0.342417	-0.26093
Ityp00801	0.816938	0.619448	0.654383	0.848888	-0.383261	-0.684606	-1.44475	-1.1434
Ityp12843	0.669596	0.804389	0.798981	0.999392	-0.383662	0.233265	0.555756	-0.0611722
Ityp07030	0.34939	0.703528	0.349341	0.22012	-0.388036	-0.152747	-0.769296	-1.00458
Ityp03785	0.683904	0.285314	0.788244	0.641783	-0.389471	-0.841497	0.709368	1.16139
Ityp09797	0.598009	0.0233031	0.413741	0.999422	-0.389716	-1.43598	-1.04571	0.000560577
Ityp12133	0.822395	0.131714	0.743428	0.858192	-0.393499	2.05226	1.29269	-1.15307
Ityp18468	0.768667	0.147196	0.788244	0.977493	-0.398459	-1.34655	-0.673416	0.274676
Ityp03762	0.567246	0.592838	0.994355	0.999392	-0.399522	-0.415901	-0.0326846	-0.0163054
Ityp01226	0.420447	0.132162	0.798981	0.96745	-0.40099	-0.657829	-0.378294	-0.121454
Ityp21070	0.786545	0.735379	0.894212	0.910117	-0.405759	-0.602741	0.5898	0.786782
Ityp13168	0.809988	0.19159	0.894212	0.927894	-0.410086	-1.52925	-0.421697	0.697471
Ityp20681;Ityp06923	0.781842	0.925713	0.723887	0.813293	-0.410631	-0.149897	1.53231	1.27158
Ityp00582	0.724195	0.291107	0.88846	0.946512	-0.411728	-1.32779	-0.561375	0.354682
Ityp02021	0.401366	0.545412	0.994355	0.933316	-0.413423	-0.27383	-0.0395793	-0.179172
Ityp18464	0.454135	0.00440828	0.977094	0.433953	-0.413818	-1.51582	-0.0799721	1.02203
Ityp07951	0.576442	0.435854	0.994355	0.747778	-0.415907	0.711194	0.0178911	-1.10921
Ityp12788	0.284579	0.136912	0.868483	0.963523	-0.418976	-0.522039	-0.206398	-0.103335
Ityp20533;Ityp22178	0.799082	0.904916	0.531452	0.747778	-0.420647	0.181422	2.24854	1.64647
Ityp10265	0.431101	0.147344	0.907769	0.803357	-0.425999	-0.685702	0.184079	0.443782
Ityp06261	0.349854	0.260904	0.967139	0.987947	-0.426334	-0.452252	-0.0828106	-0.0568924
Ityp02233	0.834675	0.659125	0.967139	0.999392	-0.427394	-0.712831	-0.322597	-0.03716
Ityp15185	0.778865	0.63965	0.914778	0.794927	-0.431052	0.851317	-0.416052	-1.69842
Ityp10493	0.722025	0.202606	0.997145	0.872988	-0.435503	-1.11314	0.00443471	0.682077
Ityp23282;Ityp11375	0.615753	0.556782	0.848229	0.905575	-0.439233	0.454173	0.491793	-0.401613
Ityp03732	0.712742	0.619289	0.843064	0.95353	-0.440765	0.562514	0.59624	-0.40704
Ityp07599	0.637038	0.877549	0.994355	0.963523	-0.442693	-0.149897	0.0398352	-0.252961
Ityp07230	0.551685	0.109555	0.982569	0.856047	-0.443199	-1.0286	-0.0813785	0.504022
Ityp09961	0.79779	0.861863	0.967139	0.999392	-0.444814	-0.255574	0.20982	0.0205796
Ityp13573	0.542833	0.425031	0.997145	0.991963	-0.445565	-0.514797	0.00357726	0.0728097
Ityp17743	0.604382	0.0889243	0.659295	0.999202	-0.449003	-1.24617	-0.857065	-0.0599026
REV__Ityp03165	0.724229	0.00101751	0.718641	0.440782	-0.449857	-3.60955	-1.0287	2.13099
Ityp04677	0.685413	0.156722	0.743428	0.565071	-0.451732	-1.4216	0.834473	1.80434
Ityp09262	0.809988	0.152709	0.982168	0.771729	-0.454553	-2.42625	0.153287	2.12498
Ityp10290	0.483582	0.00648365	0.110893	0.926004	-0.455492	1.57706	1.78423	-0.248323
Ityp15868	0.588723	0.332596	0.659446	0.933316	-0.457058	0.706766	0.858123	-0.3057
Ityp14262	0.756076	0.695565	0.800867	0.841978	-0.459315	-0.547191	-1.07607	-0.98819
Ityp14268	0.678005	0.862789	0.94649	0.933371	-0.462165	0.236622	0.252231	-0.446556
Ityp13943	0.420447	0.336129	0.855454	0.871339	-0.462253	-0.488233	0.319959	0.345939
Ityp09815	0.438896	0.442408	0.654383	0.701988	-0.463927	-0.412037	-0.635304	-0.687194
Ityp04925	0.631017	0.199312	0.850039	0.999392	-0.46403	-1.03278	-0.533938	0.0348145
Ityp09900	0.400117	0.501802	0.743428	0.892491	-0.468149	0.340825	0.515058	-0.293915
Ityp14573	0.657978	0.173294	0.99515	0.484972	-0.469354	1.29704	0.0094073	-1.75698
Ityp15806	0.710967	0.923492	0.275473	0.484972	-0.469592	-0.0964239	2.55269	2.17953
Ityp08094	0.54913	0.0871848	0.937735	0.864823	-0.472451	-1.16872	-0.201402	0.494863
Ityp10937	0.366423	0.0954779	0.868483	0.728166	-0.472965	-0.778622	0.271431	0.577088
Ityp11920	0.588723	0.356827	0.798981	0.747778	-0.478595	-0.704725	0.650713	0.876843
Ityp12003	0.54913	0.906091	0.480838	0.936499	-0.480256	0.0665423	0.820007	0.273209
Ityp07372	0.631017	0.654329	0.843064	0.856504	-0.482119	-0.405985	-0.579904	-0.656038
Ityp01348	0.745486	0.904873	0.997145	0.963523	-0.484703	-0.125515	0.00436652	-0.354822
Ityp11051	0.343824	0.974752	0.808728	0.963523	-0.487577	0.0156499	0.363949	-0.139278
Ityp04678	0.691917	0.0807486	0.654383	0.996493	-0.492779	-1.50931	-0.906423	0.110109
Ityp00668	0.58816	0.433003	0.92352	0.997647	-0.494454	-0.677432	-0.258781	-0.0758031
Ityp12730	0.535153	0.974205	0.878609	0.987517	-0.495466	-0.0255367	0.352731	-0.117198
Ityp17069	0.822395	0.412637	0.855658	0.987517	-0.497676	-0.997481	-0.807843	-0.308037
Ityp17061	0.410373	0.633119	0.967139	0.987517	-0.507288	-0.301042	0.104463	-0.101783
Ityp03752	0.446795	0.18537	0.659295	0.583021	-0.509508	-0.779709	0.705788	0.975989
Ityp07316	0.456878	0.0215099	0.59966	0.962785	-0.509873	-1.56393	-0.836389	0.217671
Ityp11272	0.540264	0.160828	0.75929	0.963523	-0.512383	-1.01103	-0.7044	-0.205752
Ityp09074	0.657978	0.369849	0.994355	0.987517	-0.514255	-0.647531	0.0455279	0.178804
Ityp11986	0.668063	0.562195	0.855658	0.899775	-0.519639	0.87639	0.599274	-0.796754
Ityp08952	0.859717	0.0333562	0.531452	0.946512	-0.524386	4.52737	4.4536	-0.598161
Ityp11885	0.482555	0.00871928	0.491682	0.963523	-0.529322	-1.83555	-1.10766	0.198575
Ityp11944	0.33977	0.0155229	0.982569	0.698188	-0.535098	-1.25876	-0.0661371	0.657521
Ityp04224	0.700284	0.0607095	0.845304	0.565071	-0.544437	2.19145	0.789074	-1.94681
Ityp22190;Ityp20524	0.635729	0.702919	0.743428	0.864823	-0.547395	-0.412207	0.894597	0.759409
Ityp05141	0.623892	0.445375	0.953846	0.999209	-0.548785	-0.794242	-0.151522	0.0939349
Ityp00619	0.628731	0.22065	0.994355	0.864823	-0.551773	-1.16301	0.0780537	0.689292
Ityp05356	0.441816	0.383809	0.793094	0.816419	-0.552632	0.5593	0.550869	-0.561062
Ityp11273	0.29871	0.974498	0.743428	0.998676	-0.553809	-0.0170466	0.494702	-0.0420605
Ityp03833	0.584556	0.337564	0.817509	0.864823	-0.558993	-0.891791	0.472776	0.805574
Ityp00646	0.234683	0.118005	0.868483	0.839422	-0.565986	-0.667522	0.248825	0.350361
Ityp12357	0.727758	0.0726045	0.486063	0.854766	-0.570578	3.00554	2.30892	-1.2672
Ityp08105	0.71227	0.408192	0.572126	0.678462	-0.572407	-1.10952	1.55742	2.09453
Ityp04963	0.225685	0.87971	0.754916	0.907003	-0.573185	0.0787472	0.422657	-0.229275
Ityp17388;Ityp16384	0.634743	0.232888	0.808728	0.448959	-0.573539	1.36525	-0.715341	-2.65413
Ityp03663	0.661693	0.628267	0.929223	0.674789	-0.575731	0.567933	-0.35372	-1.49738
Ityp00765	0.482555	0.265824	0.788244	0.747778	-0.576096	-0.852761	0.643474	0.920139
Ityp02884	0.281275	0.00346424	0.532155	0.963523	-0.583414	-1.40122	-0.656776	0.161031
Ityp17131	0.674038	0.362287	0.725255	0.871339	-0.583462	-1.05639	-1.26045	-0.787521
Ityp14671	0.799462	0.24396	0.94852	0.892491	-0.583464	-2.36137	-0.426913	1.351
Ityp14586;REV__Ityp08420	0.26978	0.0558507	0.913429	0.958099	-0.583642	-0.919154	-0.17027	0.165242
Ityp08513	0.162241	0.0187338	0.47656	0.836222	-0.585457	-0.923482	-0.655918	-0.317894
Ityp16938	0.420447	0.145279	0.907474	0.858192	-0.587353	-0.85134	0.225776	0.489764
Ityp08078	0.632046	0.909957	0.723887	0.999392	-0.590286	0.147006	0.793299	0.0560071
Ityp04439	0.561233	0.0328601	0.880176	0.836222	-0.595309	-1.71352	-0.385401	0.732807
Ityp18666	0.496327	0.356353	0.788244	0.81314	-0.59531	0.98603	0.62102	-0.960319
Ityp13018	0.239487	0.079515	0.903772	0.999392	-0.597885	-0.810071	-0.184145	0.0280409
Ityp01003	0.352447	0.034503	0.557939	0.90447	-0.600492	-1.79859	-0.753189	0.444904
Ityp05688	0.567246	0.934543	0.57415	0.976372	-0.611097	0.086144	0.967231	0.26999
Ityp06294	0.239487	0.199642	0.547567	0.620564	-0.61441	-0.599498	-0.706695	-0.721607
Ityp03766	0.455187	0.877623	0.621882	0.565071	-0.617149	-0.139882	-0.879367	-1.35663
Ityp09824	0.41737	0.648492	0.894212	0.987517	-0.618513	-0.290043	0.216721	-0.111749
Ityp10456	0.401366	0.0233993	0.890559	0.803357	-0.618519	-1.52492	-0.302545	0.603861
Ityp03859	0.563686	0.114993	0.972329	0.698188	-0.627991	-2.35246	0.165715	1.89019
Ityp10799;REV__Ityp04780	0.476516	0.773579	0.743428	0.991963	-0.632423	0.272485	0.802488	-0.102419
Ityp07099	0.642057	0.0496766	0.977064	0.803357	-0.640624	-1.99918	-0.130512	1.22805
Ityp07973	0.402184	0.433927	0.798981	0.803357	-0.641393	0.488519	0.5055	-0.624412
Ityp10703	0.634743	0.256286	0.951317	0.884659	-0.642504	-1.13032	0.246312	0.734124
Ityp03945	0.345935	0.779112	0.884455	0.486059	-0.644327	0.193369	-0.290085	-1.12778
Ityp08174	0.581695	0.443334	0.845304	0.836222	-0.645472	-0.846083	0.685071	0.885682
Ityp01030	0.645974	0.208404	0.798981	0.620564	-0.651065	-1.81791	1.01637	2.18322
Ityp13205	0.707972	0.591518	0.872995	0.921303	-0.655637	0.599593	0.533544	-0.721685
Ityp03733	0.534956	0.776119	0.994355	0.803357	-0.656566	0.294147	0.0557882	-0.894925
Ityp14789;Ityp09200	0.258653	0.697563	0.833794	0.995136	-0.657242	-0.220591	0.379817	-0.0568334
Ityp02335	0.63106	0.10142	0.486063	0.999392	-0.668104	-2.62464	-1.86557	0.0909654
Ityp08835	0.357507	0.0215072	0.788244	0.927894	-0.669444	-1.54104	-0.572982	0.298612
Ityp11860	0.501965	0.92441	0.994355	0.896586	-0.670874	-0.0898797	0.0713691	-0.509626
Ityp11433	0.442461	0.00855951	0.523588	0.793913	-0.672578	-2.55237	-0.881778	0.998017
Ityp06097	0.3178	0.0522552	0.57415	0.999392	-0.676168	-1.84724	-1.20546	-0.0343843
Ityp08907	0.302089	0.299255	0.803335	0.858192	-0.67708	-0.748572	0.471992	0.543484
Ityp07333	0.241584	0.984284	0.994383	0.716317	-0.679524	-0.0108436	0.00870956	-0.659971
Ityp11898	0.548611	0.77655	0.798981	0.963523	-0.681042	0.316295	0.666918	-0.330419
Ityp01451	0.498267	0.975676	0.871019	0.95503	-0.681603	-0.0205624	0.342931	-0.31811
Ityp13563	0.412059	0.31247	0.858909	0.834589	-0.683747	-0.931981	0.482718	0.730952
Ityp01907	0.0803262	0.95787	0.659295	0.114033	-0.689566	0.0223812	-0.423801	-1.13575
Ityp03346	0.4391	0.906915	0.442368	0.858192	-0.690046	-0.116803	1.27086	0.697619
Ityp06123	0.506467	0.114993	0.931543	0.864823	-0.690115	-1.20425	0.192586	0.706721
Ityp03903	0.498267	0.688498	0.994355	0.961661	-0.693285	-0.386888	0.0265925	-0.279805
Ityp11580	0.267567	0.327693	0.893122	0.864823	-0.696002	-0.555844	-0.25992	-0.400077
Ityp00914	0.483582	0.892253	0.856055	0.995136	-0.697323	-0.120599	0.487135	-0.0895881
Ityp07889	0.325516	0.746173	0.531452	0.22012	-0.697363	0.200083	-0.870636	-1.76808
Ityp02297	0.664313	0.836115	0.94852	0.94897	-0.697608	-0.344138	-0.244817	-0.598288
Ityp17079	0.540264	0.203603	0.994355	0.920886	-0.699249	-1.23707	-0.0475103	0.490312
Ityp09329	0.692434	0.433161	0.910433	0.848888	-0.701157	0.894244	0.423642	-1.17176
Ityp04570	0.220002	0.688498	0.88429	0.930638	-0.701629	-0.222974	0.247445	-0.23121
Ityp01118	0.364793	0.607179	0.994355	0.584396	-0.705345	0.380597	-0.0513702	-1.13731
Ityp17152	0.350506	0.957154	0.967139	0.835492	-0.711144	-0.0425251	0.140922	-0.527697
Ityp11856	0.438836	0.746173	0.994383	0.902694	-0.712895	-0.255675	0.0101012	-0.447118
Ityp07622;Ityp07625	0.642299	0.230986	0.994355	0.663766	-0.713665	1.63773	0.0823136	-2.26909
Ityp10926	0.319642	0.667491	0.92352	0.963523	-0.716373	-0.298541	0.213023	-0.204809
Ityp04547	0.177493	0.95787	0.638956	0.963523	-0.722483	0.0299794	0.607125	-0.145337
Ityp12168	0.502911	0.894756	0.866142	0.999392	-0.728202	-0.213432	0.606437	0.0916676
Ityp18446	0.46415	0.836704	0.486063	0.170654	-0.73662	0.165489	-1.42314	-2.32525
Ityp17909	0.548611	0.179011	0.972329	0.824794	-0.739557	-1.54091	0.18934	0.990689
Ityp06625;REV__Ityp18282	0.215342	0.00321599	0.363098	0.988951	-0.742609	-1.76022	-1.09092	-0.073312
Ityp02599	0.146638	0.894756	0.994574	0.645966	-0.758385	-0.0755353	-0.00563075	-0.688481
Ityp17406	0.178641	0.424334	0.994355	0.892491	-0.759488	-0.417023	0.0368277	-0.305638
Ityp01593	0.718093	0.442835	0.94852	0.987517	-0.768367	-1.47213	-0.306702	0.397061
Ityp08773	0.394513	0.611129	0.937735	0.484972	-0.772101	0.470898	-0.257719	-1.50072
Ityp04311	0.190719	0.894756	0.994355	0.691557	-0.778041	-0.0855289	-0.0290707	-0.721583
Ityp12723	0.343824	0.0513138	0.937735	0.663766	-0.778643	-1.79635	0.214993	1.2327
Ityp07630	0.343824	0.973312	0.87283	0.905575	-0.782831	0.0287152	0.413454	-0.398092
Ityp22186	0.266605	0.908676	0.894212	0.803357	-0.784288	0.0855296	0.279201	-0.590616
Ityp14787	0.391576	0.826447	0.743428	0.963523	-0.786782	0.225517	0.722303	-0.289995
Ityp13131	0.0801971	0.413737	0.901982	0.864823	-0.787289	-0.33831	0.164093	-0.284886
Ityp20658;Ityp21023;Ityp21022	0.505638	0.436266	0.867231	0.565071	-0.789614	0.557189	-0.413752	-1.76056
Ityp03721	0.228657	0.136912	0.890559	0.963523	-0.792741	-0.880228	-0.276153	-0.188666
Ityp11250	0.571432	0.0470578	0.918754	0.764898	-0.793486	-2.73444	-0.291118	1.64983
Ityp22196	0.548611	0.853142	0.856437	0.963523	-0.793488	0.253153	0.707105	-0.339537
Ityp09441	0.269301	0.208642	0.894235	0.963523	-0.79396	-0.766955	0.248443	0.221438
Ityp08941	0.337984	0.23523	0.60772	0.712851	-0.794901	-0.867126	-1.00688	-0.93466
Ityp10314	0.594287	0.159338	0.901596	0.856047	-0.798124	-1.49372	0.37006	1.06566
Ityp17786	0.601856	0.761681	0.94852	0.999392	-0.808067	-0.446162	0.344005	-0.0178996
Ityp04688	0.293559	0.167418	0.808728	0.771729	-0.814055	-1.10832	0.548306	0.842566
Ityp02591	0.510399	0.106352	0.508108	0.882025	-0.814188	1.62257	1.78349	-0.653271
REV__Ityp09072	0.805177	0.681159	0.930409	0.999422	-0.817079	-1.63162	-0.832969	-0.0184288
Ityp13147	0.117919	0.187374	0.994355	0.933316	-0.819818	-0.617871	0.00911305	-0.192834
Ityp12115	0.186477	0.133301	0.977064	0.985314	-0.820986	-0.840091	0.0934189	0.112524
Ityp04575	0.366148	0.449108	0.633997	0.927894	-0.822526	0.721075	1.14658	-0.39702
Ityp07198	0.407611	0.0549419	0.953846	0.858192	-0.822816	-1.70197	-0.206276	0.67288
Ityp07381	0.251533	0.858986	0.788244	0.987517	-0.823938	-0.156267	0.549078	-0.118593
Ityp06248	0.319642	0.289452	0.841307	0.648776	-0.824124	0.7562	0.499919	-1.0804
Ityp10226	0.582496	0.893342	0.788244	0.999392	-0.824626	0.301375	1.15183	0.0258313
Ityp15689	0.365467	0.922848	0.994574	0.81314	-0.827412	-0.0879382	0.00962567	-0.729848
Ityp13145	0.249245	0.440897	0.995201	0.920443	-0.830868	-0.510618	-0.00652125	-0.326771
Ityp13178	0.195762	0.628365	0.577233	0.928991	-0.832689	-0.319305	0.797963	0.284579
Ityp04072	0.228657	0.900999	0.951317	0.886558	-0.835407	-0.132401	0.142594	-0.560413
Ityp18473;Ityp22165	0.0375796	0.481089	0.843064	0.803357	-0.837404	-0.259924	0.247273	-0.330208
Ityp06131	0.167161	0.0525093	0.994355	0.963523	-0.844568	-1.04074	-0.026143	0.170024
Ityp04781	0.0743046	0.00283776	0.69369	0.282616	-0.849276	-1.42551	0.488346	1.06458
Ityp03305	0.211669	0.181512	0.88034	0.932752	-0.852031	-0.819646	0.304525	0.272141
Ityp00269	0.228534	0.0236914	0.850396	0.987517	-0.853354	-1.32184	-0.361195	0.107294
Ityp03610	0.0598715	0.118005	0.895847	0.991963	-0.854235	-0.631794	0.171364	-0.0510773
Ityp06513	0.343824	0.200791	0.636003	0.776207	-0.856859	1.03479	1.02861	-0.863032
Ityp13811	0.281851	0.0887942	0.951317	0.230296	-0.858443	1.22275	0.175686	-1.9055
Ityp20902	0.194046	0.617987	0.895847	0.924405	-0.873396	-0.326778	0.256611	-0.290006
Ityp07498	0.340813	0.988072	0.743428	0.987517	-0.87844	-0.0112453	0.725212	-0.141983
Ityp10774	0.23784	0.838026	0.862539	0.803357	-0.879171	0.164233	0.407177	-0.636226
Ityp04434	0.115064	0.00523631	0.894989	0.836222	-0.881352	-1.52553	-0.218507	0.425673
Ityp09747	0.33977	0.167324	0.982012	0.864823	-0.884181	-1.60192	0.109143	0.826878
Ityp01375	0.0660804	0.00684287	0.951317	0.892491	-0.884506	-1.25588	-0.105126	0.26625
Ityp15512	0.783531	0.870875	0.845304	0.991963	-0.885033	0.481669	1.67379	0.307086
Ityp16394	0.255476	0.483902	0.98597	0.929613	-0.892905	-0.483328	0.0739465	-0.335631
Ityp15872	0.0895112	0.0710141	0.94852	0.985618	-0.893715	-0.864002	0.123722	0.0940094
Ityp15256	0.226407	0.544628	0.941084	0.897018	-0.894233	-0.346719	0.127444	-0.420071
Ityp04600	0.255476	0.725329	0.914778	0.924405	-0.899385	-0.291203	0.238419	-0.369763
Ityp05905	0.516011	0.808384	0.878294	0.999209	-0.901066	-0.311528	0.669067	0.0795291
Ityp04462	0.268335	0.144896	0.994355	0.999392	-0.911803	-0.953185	-0.0515255	-0.010143
Ityp10845	0.279261	0.907838	0.636003	0.982389	-0.912468	0.0907363	0.84246	-0.160744
Ityp09987	0.284579	0.0344558	0.842722	0.565071	-0.913846	-1.95657	0.507375	1.5501
Ityp11359	0.128382	0.143306	0.994355	0.963523	-0.916556	-0.79167	-0.0539746	-0.17886
Ityp14458	0.254245	0.436266	0.977201	0.976633	-0.918085	-0.619845	0.1034	-0.19484
Ityp17062	0.0729911	0.0320688	0.47656	0.467457	-0.927433	-1.02397	0.807031	0.90357
Ityp03639	0.281851	0.166881	0.994355	0.98957	-0.937543	-1.08324	-0.0413068	0.104387
Ityp05293	0.43759	0.0402089	0.798981	0.95503	-0.95139	-2.17135	-0.815551	0.404414
Ityp13952	0.35754	0.264438	0.994355	0.997647	-0.955338	-0.977961	0.0668493	0.0894729
Ityp17758	0.381269	0.962691	0.92352	0.747778	-0.956417	-0.0574389	-0.320557	-1.21954
Ityp02064	0.0951652	0.00071291	0.252545	0.987517	-0.958425	-2.0851	-1.22443	-0.097753
Ityp08550	0.188139	0.0118817	0.914778	0.836222	-0.959137	-1.74615	-0.230026	0.556987
Ityp05396	0.776038	0.762875	0.98659	0.987517	-0.96076	-0.669516	-0.216226	-0.50747
Ityp03851	0.271204	0.464879	0.788244	0.933316	-0.966826	-0.593347	0.70091	0.32743
Ityp12762	0.237047	0.018758	0.833794	0.836222	-0.968045	-2.24424	-0.530936	0.745255
Ityp00719	0.512793	0.315642	0.894235	0.871339	-0.969848	-1.28818	0.559968	0.8783
Ityp01380	0.12756	0.0148342	0.842722	0.620564	-0.972148	-1.45929	0.399027	0.88617
Ityp09073	0.567246	0.823271	0.867231	0.936499	-0.975842	0.388904	0.700799	-0.663947
Ityp12756	0.0590793	0.10784	0.855658	0.991963	-0.976648	-0.74442	0.289721	0.0574938
Ityp06114	0.659488	0.0954779	0.788244	0.892491	-0.984174	-3.62174	-1.22571	1.41185
Ityp13032	0.522707	0.733004	0.577233	0.864823	-0.986304	-0.697751	1.68549	1.39694
Ityp21922	0.222534	0.762875	0.894212	0.935147	-0.986369	-0.316405	0.286842	-0.383122
Ityp22095	0.206637	0.486277	0.913429	0.910117	-0.99035	-0.696658	-0.22169	-0.515383
Ityp01378	0.0887195	0.0265631	0.895847	0.999392	-0.996538	-1.20642	-0.224854	-0.0149704
Ityp17086	0.239487	0.0323273	0.913429	0.751627	-0.99683	-1.86092	0.191125	1.05522
Ityp22269	0.409772	0.265824	0.788244	0.896586	-1.0061	-1.28426	-0.953688	-0.67553
Ityp07327	0.345611	0.679081	0.929749	0.65325	-1.00866	0.556078	-0.273294	-1.83803
Ityp03967	0.568856	0.710308	0.880622	0.864823	-1.01188	-0.558842	-0.678136	-1.13117
Ityp13919	0.0829787	0.0343265	0.850396	0.982389	-1.01794	-1.24285	-0.344897	-0.119986
Ityp12676	0.537867	0.111561	0.850396	0.928991	-1.01976	-2.4622	-0.653588	0.788852
Ityp03229	0.37228	0.923492	0.994355	0.817656	-1.02051	0.141323	-0.0370678	-1.1989
Ityp03282	0.271378	0.590292	0.894212	0.980234	-1.02637	-0.4856	0.34906	-0.191714
Ityp01776	0.130534	0.816517	0.850396	0.860332	-1.03174	-0.167347	0.398195	-0.466201
Ityp03227	0.13828	0.110271	0.913552	0.963523	-1.03311	-1.02847	0.196471	0.19184
Ityp02185	0.101354	0.000212925	0.798981	0.440782	-1.05351	-2.71785	-0.487026	1.17731
Ityp05024	0.473787	0.946881	0.913429	0.747778	-1.05715	0.0872793	-0.405946	-1.55038
Ityp08875;Ityp22879	0.141901	0.973425	0.893884	0.81045	-1.05719	-0.0318067	0.256891	-0.768494
Ityp09410	0.351368	0.478567	0.843064	0.779496	-1.06137	0.784112	0.605333	-1.24015
Ityp05069	0.0597992	0.755558	0.582223	0.787595	-1.07334	0.176542	0.716869	-0.533012
Ityp10724	0.242774	0.00671601	0.47656	0.999392	-1.07867	-2.37528	-1.27945	0.0171651
Ityp01117	0.531459	0.537575	0.845304	0.875954	-1.07986	0.684415	0.81794	-0.946333
Ityp03422	0.176938	0.113987	0.446341	0.482824	-1.0811	-0.955594	-1.17894	-1.30445
Ityp15871	0.115465	0.154971	0.840005	0.944444	-1.08375	-0.877931	0.441302	0.235487
Ityp05183	0.422058	0.847483	0.833794	0.999202	-1.08448	-0.234693	0.752127	-0.0976573
Ityp12423	0.323274	0.00910648	0.895847	0.720776	-1.08476	-2.72394	-0.418552	1.22062
Ityp06013	0.29052	0.152053	0.994355	0.875954	-1.08765	-1.95995	-0.0489859	0.823311
Ityp03570	0.159465	0.0127313	0.855658	0.933316	-1.08869	-1.81896	-0.436058	0.294207
Ityp07279	0.249326	0.275734	0.800867	0.881544	-1.08922	-0.99738	0.689567	0.597728
Ityp05360	0.158146	0.193675	0.850396	0.803357	-1.08978	-0.897788	-0.448007	-0.639996
Ityp07257	0.381603	0.193675	0.920279	0.999392	-1.09505	-1.43673	-0.374798	-0.0331082
Ityp02598	0.156721	0.00983934	0.873255	0.69183	-1.09629	-1.69341	0.331511	0.928626
Ityp17788	0.0728576	0.354038	0.743428	0.436634	-1.09773	-0.514155	-0.560668	-1.14424
Ityp12777	0.300793	0.0334353	0.508108	0.892491	-1.09937	-2.08062	-1.57338	-0.592121
Ityp15022	0.17775	0.394807	0.531452	0.864823	-1.10677	-0.690122	1.0203	0.603656
Ityp00960	0.0821148	0.0172682	0.419081	0.230296	-1.11884	2.06168	1.0337	-2.14682
Ityp00237	0.0274452	0.723927	0.788244	0.0586832	-1.11968	0.174171	-0.400204	-1.69405
Ityp01445;Ityp22534;Ityp08779	0.264425	0.587379	0.878294	0.704512	-1.12249	0.519817	0.475232	-1.16708
Ityp07648	0.0681752	0.186711	0.808728	0.747778	-1.12495	-0.778725	-0.378314	-0.724542
Ityp07969	0.293723	0.0428401	0.982569	0.856504	-1.12979	-1.77224	0.108131	0.750576
Ityp11043	0.366423	0.883594	0.937735	0.836222	-1.12998	0.20356	0.301323	-1.03221
Ityp04743	0.0509807	0.0321702	0.94852	0.969657	-1.13605	-1.14301	0.134691	0.141644
Ityp14690	0.263556	0.397485	0.725255	0.793913	-1.13785	0.790533	0.995925	-0.932457
Ityp10434;Ityp11174	0.380716	0.348877	0.994355	0.963523	-1.14221	-0.80384	-0.0295631	-0.367935
Ityp18366	0.284579	0.0360365	0.994355	0.892491	-1.14665	-1.83515	-0.0864226	0.602075
Ityp08378	0.287328	0.00661735	0.621882	0.776207	-1.14898	-3.34468	-0.884891	1.31081
Ityp12264	0.234683	0.118005	0.994355	0.932752	-1.15474	-1.67667	-0.0724685	0.44947
Ityp06147	0.0325548	0.00147987	0.977064	0.776207	-1.15562	-1.7491	-0.0793945	0.514084
Ityp04676	0.228657	0.823271	0.633997	0.976633	-1.16029	-0.245319	1.13156	0.216598
Ityp04778	0.330424	0.18765	0.994355	0.976633	-1.16099	-1.51003	-0.0790111	0.270023
Ityp02819	0.174372	0.472662	0.275473	0.978102	-1.16187	0.609732	1.57542	-0.196187
Ityp09272	0.101354	0.587083	0.878609	0.864823	-1.16216	-0.368053	0.321971	-0.472141
Ityp03167	0.11934	0.610165	0.893884	0.562709	-1.16405	0.346558	0.26727	-1.24334
Ityp11077	0.23784	0.0867781	0.788244	0.910117	-1.16688	-1.53186	-0.831444	-0.466471
Ityp10653	0.446795	0.541348	0.47656	0.817593	-1.18047	-0.699496	1.76263	1.28165
Ityp14800;Ityp22148	0.0352652	0.141082	0.994383	0.809926	-1.18366	-0.734228	-0.00722186	-0.456654
Ityp14894	0.226476	0.432166	0.994355	0.84233	-1.18448	-0.616441	-0.0745129	-0.642552
Ityp02893	0.35366	0.0793285	0.547567	0.620564	-1.18587	-2.24015	1.17758	2.23185
Ityp17744	0.0887195	0.560544	0.788244	0.936852	-1.19393	-0.384577	0.560418	-0.248934
Ityp18667	0.0246907	0.000572241	0.872995	0.777318	-1.19415	-1.94877	-0.255955	0.498666
Ityp17161	0.0660804	0.0361917	0.857686	0.910117	-1.19882	-1.25375	-0.359063	-0.304139
Ityp03886	0.432132	0.356936	0.880176	0.691557	-1.2029	1.35129	0.716796	-1.83739
Ityp00298	0.0618512	0.299255	0.994355	0.876834	-1.20403	-0.725787	0.0228173	-0.455424
Ityp01926	0.177493	0.435854	0.743428	0.982389	-1.21192	-0.691917	0.71562	0.195618
Ityp03788	0.179691	0.0710878	0.915744	0.856504	-1.21499	-1.61188	0.280902	0.677795
Ityp11656	0.119028	0.256798	0.788244	0.484972	-1.21517	0.960948	0.616615	-1.55951
Ityp15224	0.010111	0.00535055	0.788244	0.803357	-1.21696	-1.22791	0.379098	0.390044
Ityp03362	0.0482116	0.0249289	0.972733	0.999202	-1.21741	-1.26867	-0.0962923	-0.0450359
Ityp17354	0.0159365	0.00343281	0.94852	0.985618	-1.22158	-1.42593	-0.118317	0.0860316
Ityp03637	0.328266	0.00904953	0.111527	0.788301	-1.22524	-2.3891	-2.36287	-1.19901
Ityp00985	0.198845	0.586174	0.872995	0.944444	-1.2254	-0.506173	0.32843	-0.3908
Ityp07719	0.0110364	0.0817016	0.966267	0.800757	-1.23146	-0.730352	0.0874252	-0.413687
Ityp15780	0.232701	0.906091	0.994355	0.80304	-1.24172	-0.134637	0.0737983	-1.03329
Ityp04814	0.134632	0.00167052	0.994355	0.482824	-1.24256	-2.68072	-0.0151905	1.42297
Ityp19745;Ityp18407;Ityp06658	0.16708	0.00831817	0.845304	0.892491	-1.24426	-2.29039	-0.546267	0.499865
Ityp13950	0.28041	0.633802	0.788244	0.999392	-1.2443	-0.564663	0.663593	-0.0160432
Ityp05043	0.079039	0.810852	0.883228	0.565071	-1.24475	0.180184	0.31121	-1.11373
Ityp02241	0.131202	0.72273	0.798981	0.747778	-1.24693	0.303712	0.58701	-0.963636
Ityp01244	0.0170261	0.0634296	0.563266	0.341618	-1.24902	-0.856117	-0.662661	-1.05557
Ityp08677	0.51191	0.400125	0.904894	0.995151	-1.25881	-1.5469	-0.501281	-0.213195
Ityp11631	0.111172	0.00209257	0.971363	0.751632	-1.26211	-2.21471	-0.0855853	0.867015
Ityp04045	0.0194932	0.0534938	0.743428	0.641783	-1.26469	-1.00104	-0.479222	-0.742865
Ityp04522	0.0772435	0.820599	0.621882	0.811297	-1.26766	0.172547	0.85607	-0.584136
Ityp14016	0.169651	0.0114696	0.788244	0.977493	-1.27092	-2.22475	-0.763165	0.190666
Ityp04674	0.219628	0.111561	0.963328	0.876834	-1.27217	-1.71445	0.219458	0.661738
Ityp10201	0.0537819	0.167418	0.982569	0.114033	-1.27393	0.715038	0.0674637	-1.9215
Ityp09820	0.120135	0.102357	0.808728	0.869644	-1.2767	-1.20834	0.581366	0.513005
Ityp02903	0.186159	0.556782	0.857686	0.976633	-1.28663	-0.54055	0.539152	-0.206929
Ityp14103	0.00865735	0.0285734	0.659295	0.446474	-1.28805	-0.943062	-0.497665	-0.842654
Ityp03747	0.244159	0.644135	0.621882	0.892491	-1.29092	0.390267	1.08117	-0.600015
Ityp03700	0.00649588	0.00345656	0.94852	0.977455	-1.29224	-1.2818	0.103021	0.0925834
Ityp23114	0.00767173	0.00469782	0.743428	0.75493	-1.29584	-1.26908	-0.431667	-0.458425
Ityp06845	0.135148	0.00595478	0.967139	0.625461	-1.29607	-2.32421	0.157248	1.18538
Ityp12518	0.0327035	0.00246551	0.833794	0.972368	-1.29969	-1.83174	-0.390458	0.14159
Ityp09392	0.35754	0.972136	0.743428	0.999392	-1.29977	-0.0459986	1.21987	-0.0339055
Ityp02565	0.20412	0.917143	0.915744	0.75493	-1.30997	0.11766	0.320295	-1.10734
Ityp00300	0.00963381	0.00338725	0.872995	0.863922	-1.31535	-1.40632	0.237536	0.328505
Ityp02252	0.0378695	0.00955729	0.402779	0.339176	-1.31629	-1.55323	1.0831	1.32004
Ityp03172	0.388843	0.899388	0.788244	0.999422	-1.32578	-0.153368	1.18015	0.00773696
Ityp08674	0.399759	0.0105318	0.951317	0.77001	-1.32801	-3.14928	-0.250475	1.57079
Ityp12614	0.131202	0.149941	0.890559	0.977493	-1.32911	-1.1399	0.369251	0.180042
Ityp17782	0.0194932	0.00299825	0.850396	0.704512	-1.32932	-1.64878	0.323554	0.643006
Ityp06102	0.0240743	0.00339751	0.856438	0.999392	-1.32952	-1.67898	-0.3218	0.0276652
Ityp07989	0.163292	0.101718	0.659295	0.864823	-1.33024	-1.21559	0.77836	0.663708
Ityp02943	0.0073775	0.000659493	0.756148	0.482824	-1.33145	-1.71178	0.412789	0.793118
Ityp05453	0.172187	0.084599	0.893884	0.892491	-1.33382	-1.43117	0.402789	0.500143
Ityp07669	0.389096	0.667491	0.994355	0.936852	-1.33451	-0.702126	-0.0355667	-0.667955
Ityp14149	0.208674	0.841884	0.788244	0.963523	-1.34278	-0.246882	0.748064	-0.347831
Ityp12565	0.241086	0.0123725	0.967139	0.899775	-1.35239	-2.08445	-0.137301	0.594754
Ityp08735	0.321521	0.816517	0.57415	0.920886	-1.35245	-0.444083	1.70689	0.79853
Ityp22356	0.094669	0.0191092	0.994355	0.908635	-1.35507	-1.77865	-0.0335459	0.390028
Ityp03485	0.407914	0.0830789	0.969737	0.892491	-1.36267	-2.16362	0.182969	0.983923
Ityp02262	0.411439	0.53702	0.878609	0.910117	-1.37385	-0.984549	-0.53348	-0.92278
Ityp06012	0.0929113	0.0554839	0.994355	0.987517	-1.37622	-1.54955	-0.0430265	0.130301
Ityp03102	0.250029	0.910552	0.798981	0.892491	-1.37773	0.134235	0.861813	-0.650156
Ityp02507	0.0498059	0.00314679	0.878609	0.899775	-1.38988	-2.06764	-0.31975	0.358015
Ityp04865	0.226797	0.154641	0.878609	0.932752	-1.39326	-1.47575	-0.540226	-0.457737
Ityp11031	0.100255	0.12653	0.756148	0.747778	-1.40571	-1.11749	-0.661582	-0.949801
Ityp04133	0.223051	0.0429384	0.532155	0.892491	-1.40995	-2.33212	-1.59521	-0.673036
Ityp09314	0.499209	0.387662	0.880176	0.910117	-1.41472	-1.09121	-0.614936	-0.938447
Ityp18465;Ityp19791;Ityp12591	0.00780182	0.00248073	0.99074	0.98957	-1.43086	-1.54228	-0.0504842	0.0609439
Ityp08169	0.378688	0.70666	0.878609	0.81045	-1.44397	0.536531	0.665711	-1.31479
Ityp20254	0.00501848	0.000245041	0.952123	0.803357	-1.46111	-1.98686	-0.104423	0.42132
Ityp07888	0.2004	0.89039	0.87283	0.803357	-1.48212	0.188405	0.51094	-1.15958
Ityp02701	0.0392486	8.23e-05	0.994355	0.135384	-1.48285	-3.37181	0.0666244	1.95558
Ityp10833	0.371776	0.879495	0.913429	0.747778	-1.48467	-0.242524	-0.464279	-1.70642
Ityp04466	0.0195557	0.00101047	0.808728	0.448959	-1.48511	-2.15406	0.438341	1.10729
Ityp14024	0.0516202	0.187374	0.850039	0.928991	-1.49549	-0.791587	0.394637	-0.309266
Ityp04932	0.171415	0.675248	0.798981	0.963523	-1.49823	-0.448552	0.733624	-0.31605
Ityp08306	0.0308493	0.00560053	0.81013	0.985059	-1.50468	-1.8561	-0.476598	-0.125187
Ityp14294	0.484278	0.913272	0.798981	0.963523	-1.51173	0.166731	1.10609	-0.572374
Ityp04397	0.207432	0.470446	0.788244	0.80304	-1.51992	-0.857275	-0.675098	-1.33775
Ityp17056	0.00696508	0.015547	0.907474	0.963523	-1.52116	-1.19827	0.187209	-0.135677
Ityp08814	0.512452	0.0434099	0.363098	0.864823	-1.52565	-3.67646	-3.58548	-1.43467
Ityp05243	0.00173162	4.51e-05	0.654383	0.936093	-1.52928	-2.14592	-0.464603	0.152038
Ityp07460	0.217765	0.528759	0.875797	0.747778	-1.5321	-0.536844	-0.404804	-1.40006
Ityp12455	0.323274	0.136912	0.788244	0.999209	-1.54663	-2.27718	-0.867672	-0.137129
Ityp05184	0.125626	0.180356	0.967139	0.999392	-1.55033	-1.68404	-0.156405	-0.0226925
Ityp14638	0.102605	0.286727	0.964446	0.908635	-1.55073	-0.909881	0.183373	-0.457473
Ityp05940	0.117163	0.907649	0.666409	0.836222	-1.55089	0.106701	0.920844	-0.73675
Ityp09295	0.0500918	0.0081163	0.798981	0.987517	-1.55439	-2.00352	-0.583472	-0.134346
Ityp10381	0.0328842	0.00932337	0.808728	0.620564	-1.55786	-2.55433	0.427075	1.42355
Ityp01002	0.0686223	0.585474	0.923357	0.747778	-1.55917	-0.418567	0.223567	-0.917032
Ityp10669	0.0600531	0.034503	0.755417	0.781146	-1.56293	-1.60873	0.737545	0.783346
Ityp12635	0.00314025	0.00276081	0.913429	0.946512	-1.58401	-1.56662	-0.152908	-0.170299
Ityp22176;Ityp20535	0.43759	0.252798	0.869471	0.978423	-1.58846	-2.20268	-1.03687	-0.422645
Ityp11590	0.11934	0.0486544	0.878609	0.976172	-1.58932	-1.76497	-0.413653	-0.238007
Ityp11661	0.0194932	0.0873503	0.878294	0.641783	-1.58952	-1.02532	-0.313692	-0.877894
Ityp12239	0.0504476	0.0202188	0.845304	0.928991	-1.5902	-2.44421	-0.441487	0.412526
Ityp03701	0.00962481	0.00646098	0.967139	0.963523	-1.59262	-1.54517	-0.107536	-0.154992
Ityp03953	0.0156065	0.00300547	0.994355	0.869844	-1.60024	-2.09378	-0.0512785	0.442262
Ityp00726;Ityp00727	0.311082	0.42456	0.788244	0.924405	-1.60048	-1.24415	1.13608	0.779744
Ityp15275	0.00591554	0.559401	0.577233	0.0586832	-1.60924	-0.258434	-0.601331	-1.95214
Ityp07055	0.0182358	0.0611605	0.994355	0.864823	-1.61108	-1.1265	0.0423043	-0.442285
Ityp05211	0.293893	0.743729	0.756148	0.864823	-1.61365	0.535561	0.931402	-1.21781
Ityp14336	0.0617807	0.0333051	0.843064	0.930638	-1.61809	-1.49467	0.469751	0.346325
Ityp21940	0.0078127	0.00248073	0.994355	0.963523	-1.6244	-1.75062	0.0237086	0.149934
Ityp12525	0.055454	0.000494713	0.2195	0.999392	-1.63233	-2.94549	-1.2832	0.0299536
Ityp17204	0.175383	0.820599	0.562017	0.932752	-1.63488	0.3091	1.40363	-0.540357
Ityp00537	0.0385305	0.624815	0.788244	0.809926	-1.64197	-0.371045	0.62746	-0.643464
Ityp04090	0.16708	0.03257	0.946923	0.803357	-1.64253	-2.34744	0.289739	0.994649
Ityp02826;REV__Ityp19096	0.0100931	0.91785	0.81013	0.0586832	-1.64617	-0.0637256	-0.422061	-2.00451
Ityp01229	0.143492	0.0889243	0.994355	0.991963	-1.65967	-1.8844	-0.0826654	0.142063
Ityp12851	0.0869124	0.00955729	0.824324	0.892491	-1.66559	-2.74012	-0.432051	0.642477
Ityp06375	0.00637587	0.0001852	0.363098	0.933694	-1.6668	-2.7728	-0.879296	0.2267
Ityp03050	0.0182367	0.0009539	0.982569	0.803357	-1.66726	-2.34156	-0.0697638	0.604538
Ityp02902	0.116428	0.910603	0.685883	0.910117	-1.67391	-0.131038	0.969351	-0.573517
Ityp04888	0.0247151	0.44635	0.850396	0.751632	-1.67658	-0.512164	0.425174	-0.739237
Ityp13312	0.0226496	0.784322	0.878609	0.647455	-1.6773	-0.241156	0.32728	-1.10886
Ityp02253	0.211669	0.227549	0.994355	0.987517	-1.68204	-1.45409	0.0430053	-0.184946
Ityp07007	0.00619066	0.108978	0.880176	0.0586832	-1.70554	0.83439	0.259125	-2.2808
Ityp00681	0.144689	0.0556431	0.94649	0.896586	-1.71079	-2.03971	0.290872	0.619795
Ityp00814	0.090547	0.131755	0.982569	0.946512	-1.71084	-1.47776	-0.128909	-0.36198
Ityp03441	0.0615265	0.0899502	0.994383	0.933316	-1.7109	-1.38904	-0.012747	-0.334609
Ityp06029;Ityp06032;Ityp06031	0.150914	0.87971	0.363098	0.896586	-1.71126	0.217526	2.57474	0.645949
Ityp23462	0.0291061	0.685266	0.654383	0.84233	-1.71149	-0.301569	0.893451	-0.51647
Ityp03415	0.065543	0.052841	0.842722	0.933316	-1.7172	-1.56484	0.506789	0.354429
Ityp08173	0.072436	0.486277	0.743428	0.973189	-1.72219	-0.616509	0.884507	-0.221173
Ityp08730	0.0020017	4.28e-05	0.572042	0.963523	-1.73873	-2.51174	-0.63913	0.133875
Ityp13278	0.182577	0.459929	0.59966	0.803357	-1.7467	0.961486	1.43594	-1.27225
Ityp02629	0.0123059	0.68385	0.994355	0.363932	-1.74991	-0.283395	0.0280446	-1.43847
Ityp08035	0.0751425	0.0888965	0.743428	0.747778	-1.75417	-1.2603	-0.609288	-1.10315
Ityp13352	0.172194	0.048149	0.88846	0.924405	-1.76044	-1.99929	0.367445	0.6063
Ityp00771	0.0194475	0.0556431	0.840005	0.999392	-1.76746	-1.28245	0.473267	-0.0117376
Ityp02730	0.151321	0.0317761	0.495258	0.853211	-1.77535	-2.10496	-1.28003	-0.950419
Ityp05393	0.168185	0.372039	0.994355	0.876834	-1.79124	-0.931022	0.0777028	-0.782518
Ityp04071	0.238428	0.147196	0.994355	0.963523	-1.80271	-1.36695	0.0184448	-0.41732
Ityp05058	0.073491	0.104264	0.872986	0.997647	-1.81093	-1.58277	0.329967	0.101807
Ityp15328	0.00263294	0.00025513	0.884455	0.704309	-1.81372	-2.20935	0.231387	0.627015
Ityp17263	0.0670913	0.00299202	0.798981	0.691557	-1.81407	-2.59603	0.495926	1.27788
Ityp07148	0.00736131	0.025282	0.994355	0.892491	-1.82035	-1.4035	0.0341888	-0.382656
Ityp03472	0.00368075	0.000175821	0.967139	0.650322	-1.82415	-2.4656	0.100079	0.741525
Ityp17361;Ityp16361	0.29052	0.348877	0.907474	0.940046	-1.82578	-1.88577	0.652328	0.712317
Ityp02543	0.0125807	0.00317366	0.59966	0.800757	-1.82631	-2.06725	-0.873765	-0.632827
Ityp09250	0.196044	0.691834	0.850039	0.710368	-1.8278	0.384122	0.591818	-1.62011
Ityp07145	0.0128841	0.369849	0.647906	0.892491	-1.83315	-0.637693	0.773467	-0.421991
Ityp13472	0.0646519	0.737512	0.609597	0.813009	-1.83776	-0.222866	0.821085	-0.793807
Ityp00961	0.0787817	0.196763	0.894212	0.963523	-1.83957	-1.22963	0.28056	-0.329378
Ityp08296	0.075828	0.0995417	0.850396	0.987517	-1.84305	-1.46684	0.525221	0.149009
Ityp04569	0.0121908	0.0166384	0.941084	0.991963	-1.84606	-1.58819	0.182277	-0.0755967
Ityp15789	0.0369467	0.593675	0.871352	0.764898	-1.84953	-0.478264	0.447884	-0.923382
Ityp12475	0.00110637	2.35e-05	0.659295	0.747778	-1.8526	-2.90863	-0.506364	0.549673
Ityp01590	0.021303	0.0251319	0.907474	0.933316	-1.85572	-1.75984	-0.235871	-0.331752
Ityp12734	0.0126861	0.0644703	0.87283	0.999392	-1.85746	-1.52587	0.298176	-0.0334103
Ityp14174	0.00650222	0.0945653	0.950706	0.699465	-1.85884	-0.959829	0.146272	-0.752741
Ityp01529	0.129782	0.423845	0.878609	0.716317	-1.86515	-0.74407	-0.376962	-1.49804
Ityp02261	0.00323906	0.109555	0.878609	0.625461	-1.86895	-0.824439	0.262527	-0.781985
Ityp08628;Ityp13473	0.0703082	0.00084277	0.982569	0.523776	-1.87181	-3.66744	-0.119375	1.67626
Ityp10700	0.00968715	0.00137576	0.636003	0.910117	-1.87544	-2.22071	-0.675021	-0.32976
Ityp02330	0.06318	0.0117906	0.946923	0.803357	-1.87602	-2.45551	0.245321	0.824805
Ityp11922	0.0847774	0.197706	0.894212	0.339176	-1.88021	1.27571	0.338334	-2.81759
Ityp04803	0.199493	0.965144	0.855454	0.776207	-1.88157	-0.0384609	0.699622	-1.14349
Ityp04490	0.00962481	0.0127226	0.994355	0.933316	-1.89009	-2.25758	-0.0251552	0.342332
Ityp01635	0.0417982	0.0954779	0.884455	0.988654	-1.89821	-1.3878	0.396075	-0.114338
Ityp05960	0.146139	0.0528256	0.994355	0.975217	-1.90419	-2.31859	-0.116679	0.297726
Ityp07409	0.158146	0.0459907	0.982569	0.999392	-1.90598	-1.84541	0.103057	0.0424927
Ityp07231	0.0037899	0.00609704	0.994355	0.876834	-1.90876	-1.60153	-0.0566869	-0.363917
Ityp09298	0.139989	0.112111	0.57415	0.788518	-1.91203	-1.99666	-1.46304	-1.37841
Ityp10781	0.10486	0.483988	0.476058	0.803357	-1.9254	0.727249	1.53504	-1.1176
Ityp17113	0.0325088	0.0533901	0.798981	0.95503	-1.93009	-1.68292	0.562932	0.315761
Ityp08769	0.111692	0.552034	0.654383	0.755628	-1.9326	0.92306	1.16614	-1.68951
Ityp08233	0.0247151	0.11717	0.81013	0.984159	-1.94958	-1.27068	0.50433	-0.174565
Ityp01155	0.0999546	0.400125	0.982168	0.892491	-1.95205	-1.03065	0.122326	-0.799069
Ityp13839	0.0994	0.084599	0.970857	0.932752	-1.95724	-1.67403	-0.173477	-0.456685
Ityp13475;Ityp02401	0.187228	0.412205	0.491682	0.933316	-1.95874	-0.896443	1.63069	0.5684
Ityp16445	0.0290091	0.0513138	0.743428	0.607092	-1.95895	-1.38473	-0.70118	-1.2754
Ityp10033	0.0126861	0.628365	0.402779	0.932752	-1.98371	-0.468315	1.12393	-0.391462
Ityp23328	0.238428	0.130016	0.654383	0.641783	-1.99186	-2.40618	1.88165	2.29597
Ityp00265	0.0156065	0.0417559	0.994355	0.864823	-1.99675	-1.49164	-0.016327	-0.521433
Ityp00490	0.00231147	0.00563549	0.982569	0.869844	-2.00223	-1.57087	0.0693397	-0.362026
Ityp07363	0.076591	0.206117	0.994355	0.920886	-2.00764	-1.34761	0.045829	-0.614204
Ityp03768	0.177091	0.101718	0.94852	0.996493	-2.01797	-1.63804	0.24106	-0.138867
Ityp03478	0.0583717	0.184404	0.808728	0.996493	-2.0183	-1.2659	0.653055	-0.0993397
Ityp11909	0.00368351	0.000313603	0.798981	0.645966	-2.02101	-2.47605	0.396835	0.851871
Ityp03049	0.0136902	0.00147603	0.994355	0.892491	-2.02384	-2.51567	-0.0333629	0.458467
Ityp00527	0.147287	0.528759	0.872986	0.90447	-2.02822	-0.726805	0.609732	-0.691687
Ityp01084	0.0159365	0.00105238	0.981032	0.781146	-2.03292	-2.73386	0.0974246	0.798366
Ityp16341;Ityp17336;Ityp17335;Ityp17337	0.0225272	0.000190014	0.994355	0.836222	-2.05342	-2.68113	0.0151355	0.642849
Ityp15141	0.142221	0.493205	0.868483	0.963523	-2.05755	-0.948335	0.641236	-0.46798
Ityp02906	0.0955071	0.142493	0.652549	0.987517	-2.0594	-1.35301	0.925221	0.218832
Ityp10956	0.284579	0.836524	0.486063	0.987517	-2.06227	0.437906	2.16483	-0.335346
Ityp01372	0.00734295	0.383004	0.968605	0.0586832	-2.06359	0.654201	-0.119653	-2.83745
Ityp14094	0.222534	0.0350265	0.803335	0.803357	-2.06438	-2.82386	0.826922	1.58641
Ityp14272	0.0110035	0.0813928	0.88846	0.565071	-2.06775	-1.22728	-0.328945	-1.16942
Ityp07156	0.0173803	0.111114	0.967139	0.803357	-2.07579	-1.21399	0.146331	-0.71547
Ityp00471	0.161455	0.0549419	0.718616	0.308771	-2.07787	2.867	1.59886	-3.34602
Ityp05739	0.130534	0.0644703	0.982569	0.999392	-2.08585	-2.31591	-0.172566	0.0574874
Ityp21013	0.00928005	0.00871928	0.931543	0.864823	-2.08653	-3.02426	-0.206009	0.731717
Ityp14363;Ityp11812	0.00465627	3.17e-05	0.87527	0.482824	-2.08812	-3.57164	-0.326799	1.15673
Ityp02947	0.0115508	0.251349	0.951317	0.440782	-2.09306	-0.81414	-0.173893	-1.45281
Ityp04308	0.0106664	0.53021	0.557939	0.803357	-2.09483	-0.476123	0.882952	-0.735758
Ityp02316	0.304094	0.286388	0.531452	0.858192	-2.10515	1.39817	2.10848	-1.39484
Ityp15883	0.100629	0.219183	0.87283	0.933316	-2.10558	-1.16297	0.429279	-0.513333
Ityp13936	0.0150449	0.0120678	0.402779	0.899775	-2.10797	-2.77934	-1.23354	-0.562166
Ityp14171	0.000889772	0.00454612	0.941011	0.796843	-2.10881	-1.48641	0.139146	-0.483255
Ityp11859	0.0211195	0.177183	0.913429	0.794927	-2.10904	-1.01484	0.253005	-0.841197
Ityp07753	0.114716	0.0483548	0.902121	0.987517	-2.13413	-2.68141	-0.322933	0.224352
Ityp10317	0.0311263	0.114239	0.531452	0.963523	-2.138	-0.937767	0.949771	-0.250459
Ityp09059	0.010972	0.0369234	0.949254	0.771478	-2.13831	-1.53978	-0.185681	-0.784215
Ityp08017	0.0869124	0.0454074	0.788244	0.976633	-2.14021	-2.51581	-0.698375	-0.322778
Ityp08605	0.129782	0.446709	0.788244	0.984159	-2.14372	-1.0389	0.786507	-0.318313
Ityp09823	0.0803262	0.0807486	0.87527	0.963523	-2.14511	-2.09883	-0.389706	-0.435982
Ityp19744;Ityp18408	0.0243606	0.000844518	0.275473	0.991963	-2.14527	-4.16226	-1.89081	0.126175
Ityp07037	0.00877392	0.00246551	0.74193	0.869644	-2.14671	-2.28242	-0.633171	-0.497461
Ityp04821	0.0232289	0.0127408	0.47656	0.620564	-2.14983	-2.08075	-1.27461	-1.34369
Ityp06393	0.00296724	0.0035241	0.788244	0.864823	-2.15071	-2.12041	0.467487	0.43718
Ityp09149	0.0339621	0.0122454	0.808728	0.836222	-2.15165	-2.55893	0.464286	0.871569
Ityp02605	0.00125636	8.99e-05	0.743428	0.999422	-2.15501	-2.68194	-0.52592	0.00100335
Ityp08986	0.00811479	0.0671153	0.878294	0.53929	-2.16587	-1.28602	-0.363857	-1.24371
Ityp18455	0.0994365	0.0094198	0.336563	0.620564	-2.17337	-2.22667	-1.83728	-1.78398
Ityp09120	0.0615612	0.118005	0.864303	0.999392	-2.19383	-1.63355	0.633655	0.0733804
Ityp03757	0.0613792	0.651107	0.994355	0.620564	-2.20259	-0.515388	0.0280868	-1.65911
Ityp03445	0.0507811	0.0136094	0.798981	0.991963	-2.20678	-2.89015	-0.539752	0.143621
Ityp03944	0.0110991	0.10142	0.982569	0.747778	-2.20901	-1.23003	0.0942404	-0.884742
Ityp06312;Ityp06990	0.00134144	9.55e-05	0.99074	0.809926	-2.21504	-2.76163	-0.0594363	0.487153
Ityp01317	0.181016	0.06939	0.808728	0.933316	-2.22178	-2.05056	0.79965	0.628428
Ityp08171	0.0787817	0.523128	0.788244	0.641783	-2.22644	1.02634	0.893829	-2.35895
Ityp10209	0.00136282	0.000740326	0.937735	0.987517	-2.22935	-2.16242	0.161413	0.0944875
Ityp15621	0.000723714	0.000351459	0.847086	0.899775	-2.23033	-2.17768	0.330179	0.277528
Ityp00933	0.172187	0.487023	0.59966	0.921303	-2.24318	-1.45272	1.80073	1.01028
Ityp19645	0.00409416	0.000321393	0.74193	0.929613	-2.24368	-2.54937	-0.591036	-0.285343
Ityp02626	0.0164339	0.0883966	0.894212	0.864823	-2.24586	-1.31367	0.310308	-0.621884
Ityp01930;Ityp01928	0.00650222	0.000648098	0.591915	0.216589	-2.24857	-4.13575	0.806977	2.69416
Ityp08087	0.00290488	0.00101751	0.788244	0.780795	-2.25213	-2.34656	0.549705	0.644134
Ityp08592	0.0302904	0.415599	0.266638	0.999392	-2.2602	-0.782936	1.46385	-0.0134098
Ityp00655	0.0223293	0.410128	0.743428	0.803357	-2.26798	-0.642924	0.795006	-0.830047
Ityp04512	0.076591	0.0166683	0.74193	0.764898	-2.26882	-2.00999	-0.903058	-1.16188
Ityp12066	0.000346608	4.39e-05	0.994355	0.899775	-2.2707	-2.57026	-0.043005	0.256553
Ityp15784	0.0240633	0.00199371	0.798981	0.856504	-2.27772	-3.58276	-0.484622	0.820425
Ityp09728	0.0256023	0.00486625	0.895847	0.899775	-2.29024	-2.51691	0.265224	0.491893
Ityp10230	0.096571	0.72505	0.982569	0.562709	-2.29348	0.650172	-0.140362	-3.08401
Ityp04580	0.00243928	0.0194269	0.633997	0.944444	-2.29557	-1.95545	0.635111	0.294989
Ityp08836	0.0641599	0.0507855	0.87527	0.855948	-2.30004	-1.95339	-0.524816	-0.871465
Ityp12349	0.0575548	0.319856	0.931222	0.836222	-2.3149	-1.08409	0.344107	-0.886705
Ityp12534	0.0247151	0.263468	0.893884	0.663766	-2.3154	-1.21534	-0.402555	-1.50262
Ityp12404	0.398546	0.672694	0.798981	0.892491	-2.32893	1.16723	1.83015	-1.66601
Ityp14124	0.00121377	0.000326948	0.963328	0.927894	-2.36689	-2.50663	0.121555	0.261301
Ityp02633	0.0274452	0.866431	0.137906	0.999392	-2.36825	0.262994	2.58291	-0.0483351
Ityp02716;Ityp21883;Ityp09529	0.0187681	0.303287	0.808728	0.896586	-2.37196	-1.09188	0.671258	-0.608826
Ityp04172	0.0160194	0.037184	0.788244	0.999392	-2.3865	-1.73853	0.697028	0.049065
Ityp12371	0.00157545	0.723461	0.994355	0.223828	-2.39558	-0.28756	-0.0203638	-2.12838
Ityp12093	0.00443176	0.00102062	0.843064	0.963523	-2.40352	-2.67431	-0.480108	-0.209322
Ityp06999	0.000415063	0.056869	0.753378	0.467457	-2.44373	-0.964301	0.501298	-0.978127
Ityp12837	0.0308795	0.130447	0.531452	0.924405	-2.44651	-1.42783	1.47317	0.454487
Ityp11498	0.00786204	0.128438	0.798981	0.882025	-2.44733	-1.26741	0.641986	-0.53793
Ityp02292	0.00649588	0.00193736	0.850396	0.876834	-2.45477	-2.54828	0.421915	0.515428
Ityp09854;Ityp23730	0.000202253	0.0875175	0.857686	0.0586832	-2.46196	-0.79803	-0.286203	-1.95013
Ityp03383	0.376335	0.233125	0.349341	0.999422	-2.48538	2.93699	5.41724	-0.00513265
Ityp12840	0.00445648	0.000778633	0.771984	0.77001	-2.48612	-2.16794	-0.451791	-0.769962
Ityp05206	0.00631909	0.0394519	0.659295	0.969657	-2.48775	-1.50053	0.776057	-0.211168
Ityp05166	0.000184081	3.47e-05	0.967139	0.882025	-2.48817	-2.70163	0.0903977	0.303858
Ityp00679	0.000101982	3.97e-05	0.848229	0.897018	-2.489	-2.45254	0.286745	0.250282
Ityp15199	0.0333509	0.00104918	0.929574	0.858192	-2.49066	-3.06975	0.22197	0.801063
Ityp04549	0.000229919	0.00122164	0.531452	0.135384	-2.4926	-1.79867	-0.757868	-1.4518
Ityp14253	0.00763732	0.0813928	0.711093	0.0740557	-2.49995	1.1127	0.573987	-3.03866
Ityp01265	0.000149557	0.000227359	0.878609	0.963523	-2.5145	-2.1279	0.232826	-0.153768
Ityp01165	0.28248	0.688498	0.856055	0.974871	-2.52068	-0.96937	0.885722	-0.665585
Ityp07234	0.00639827	0.0536211	0.94852	0.788301	-2.52747	-1.51631	0.206187	-0.80498
Ityp18432	0.00390153	0.0363373	0.930409	0.831054	-2.54279	-1.65701	0.227529	-0.658243
Ityp10366	0.0194036	0.18765	0.788244	0.924405	-2.55493	-1.25597	0.847789	-0.451179
Ityp07176	0.387252	0.910603	0.692668	0.976633	-2.55834	0.349493	2.16481	-0.743022
Ityp15795	0.0020017	0.0010028	0.946737	0.963523	-2.56529	-2.53366	-0.179625	-0.211254
Ityp06280	0.0714959	0.0237126	0.636003	0.977493	-2.57847	-3.31731	-1.09143	-0.352592
Ityp07337	0.00865735	0.507933	0.982168	0.0586832	-2.59269	0.575566	-0.125039	-3.2933
Ityp17054	0.00203224	0.000366873	0.895578	0.999392	-2.59376	-2.91216	-0.287084	0.0313125
Ityp05779	0.0482116	0.000400486	0.913429	0.22012	-2.59575	-5.57426	0.415297	3.39381
Ityp06969	0.031099	0.0320688	0.982569	0.987517	-2.59838	-2.53813	-0.131044	-0.191288
Ityp13440	0.000517625	3.58e-05	0.786394	0.999392	-2.60228	-3.16358	-0.524005	0.0372955
Ityp14592	0.00303809	0.0035241	0.880176	0.809926	-2.62938	-3.19089	0.286892	0.848409
Ityp10054	0.00352195	0.00427649	0.847086	0.751632	-2.63193	-2.29999	-0.492408	-0.824349
Ityp13931	0.022155	0.109804	0.994355	0.803357	-2.6396	-1.60988	-0.0270651	-1.05678
Ityp07716	0.397919	0.818729	0.798981	0.899775	-2.66737	0.55013	1.60886	-1.60864
Ityp09327	0.00196322	0.00153382	0.73902	0.985618	-2.69265	-2.19112	0.635015	0.13348
Ityp03746;Ityp10092	0.000912966	0.00167052	0.788244	0.987517	-2.69771	-2.21223	0.577924	0.0924484
Ityp03850	0.00225224	0.285995	0.878609	0.361641	-2.70663	-0.748432	0.366143	-1.59205
Ityp02318	0.29052	0.559401	0.912029	0.698188	-2.71816	1.18499	0.656737	-3.24641
Ityp04680	0.00962481	0.00167052	0.363098	0.972352	-2.71832	-3.64214	-1.19686	-0.273032
Ityp01950	0.01429	0.0215099	0.638956	0.932752	-2.71858	-2.44261	0.771543	0.495576
Ityp07382	0.00260786	0.00795194	0.788244	0.751632	-2.72934	-1.49543	0.439348	-0.79457
Ityp06152	0.00242671	4.67e-05	0.724867	0.976172	-2.73451	-3.59357	-0.686284	0.172767
Ityp03813	0.0036507	0.019942	0.974767	0.641783	-2.74377	-1.50022	0.0815466	-1.162
Ityp08937	0.179691	0.239391	0.850396	0.958099	-2.77515	-2.19796	1.22421	0.647019
Ityp08138	9.42e-05	1.27e-05	0.857686	0.998676	-2.77836	-3.11378	-0.293333	0.0420825
Ityp04708	0.00163324	0.000137409	0.788244	0.484972	-2.81186	-3.45227	0.658005	1.29841
Ityp01391	0.0631208	0.345117	0.798981	0.924405	-2.82098	-1.30313	0.798345	-0.719504
Ityp01222	0.00231147	0.00564343	0.977725	0.800757	-2.82285	-2.21004	-0.118759	-0.731562
Ityp07440	0.00811479	0.0245502	0.894212	0.974871	-2.8497	-2.25755	0.337478	-0.25467
Ityp01560	0.0482116	0.464791	0.798981	0.864823	-2.88148	-1.0034	0.703983	-1.1741
Ityp07278	0.031099	0.395601	0.557939	0.513251	-2.90626	1.08837	1.51684	-2.47779
Ityp01873	0.00110674	0.000116466	0.636003	0.363932	-2.93039	-3.89427	0.722018	1.6859
Ityp02018	0.00370896	0.231752	0.895847	0.440782	-2.94793	-0.911545	0.297049	-1.73934
Ityp03599	0.000502867	0.0366433	0.755787	0.565071	-2.95649	-1.34217	0.496993	-1.11732
Ityp12208;Ityp22474	0.0156065	0.00219559	0.654383	0.924405	-2.96007	-3.54877	-1.12013	-0.53143
Ityp20901	0.00071934	0.000245041	0.994355	0.933316	-2.97037	-3.29766	-0.0437781	0.283508
Ityp06985	0.0362935	0.228459	0.688531	0.963523	-2.98239	-1.56728	0.951531	-0.463575
Ityp04079	0.000576998	9.79e-05	0.982569	0.958099	-2.98716	-3.29705	-0.0878236	0.222069
Ityp19655;Ityp00866	0.00386002	0.916538	0.808728	0.440782	-3.0206	-0.130344	0.549436	-2.34082
Ityp03948	0.000120599	0.000778546	0.798981	0.907003	-3.04443	-2.30057	0.442714	-0.301149
Ityp10221	0.00297697	0.0166939	0.883228	0.999392	-3.07675	-2.80646	0.327071	0.0567753
Ityp15760	0.00848462	0.0054061	0.857686	0.991963	-3.11555	-2.68982	0.54218	0.116447
Ityp10698	0.00122001	0.0171833	0.633997	0.916858	-3.19185	-1.96252	0.815625	-0.413703
Ityp05291	0.00574573	0.0539136	0.547567	0.95503	-3.228	-1.93144	0.907489	-0.389073
Ityp07665	0.0672594	0.0536211	0.636003	0.972352	-3.24147	-2.29887	1.36677	0.424163
Ityp00046	0.0765458	0.329625	0.994355	0.864823	-3.24612	-1.69463	0.0704367	-1.48105
Ityp04679	0.0248822	0.212631	0.867231	0.864823	-3.25445	-1.62486	0.484607	-1.14498
Ityp16439	0.0014368	0.000422062	0.850396	0.899775	-3.27734	-3.30391	0.431483	0.458053
Ityp12039	0.00025166	0.00130392	0.982569	0.620564	-3.29217	-2.3791	-0.089714	-1.00278
Ityp13834	2.33e-05	2.35e-06	0.941084	0.803357	-3.32253	-3.92008	-0.137381	0.460163
Ityp17339;Ityp16342	0.0194036	0.0564293	0.954242	0.875954	-3.34074	-2.52869	-0.184139	-0.996184
Ityp08075	0.0051826	0.258882	0.547567	0.747778	-3.39342	-1.10752	0.940733	-1.34517
Ityp14823	0.0246907	0.00241093	0.967139	0.880722	-3.3939	-4.53679	-0.263845	0.879043
Ityp01215	0.0070581	0.0179817	0.895847	0.836222	-3.40554	-2.79703	-0.373403	-0.98192
Ityp13293	0.00583472	0.172363	0.849488	0.405282	-3.4099	-1.30939	-0.422417	-2.52293
Ityp03822	0.00368075	0.0218714	0.951317	0.627691	-3.43815	-2.15082	-0.208136	-1.49546
Ityp13783	0.000820539	0.0281502	0.994355	0.363932	-3.47192	-1.63237	0.0599689	-1.77958
Ityp12593	0.00118504	0.00103791	0.946923	0.963523	-3.4878	-3.42418	-0.219477	-0.283098
Ityp14334	0.00103967	0.000494713	0.941084	0.671523	-3.50875	-2.56567	-0.145564	-1.08864
Ityp02624	0.000149557	0.0522552	0.743428	0.282616	-3.52943	-1.2705	0.65574	-1.60319
Ityp14221	0.00269463	0.000263565	0.913429	0.924405	-3.54221	-3.7827	0.217034	0.457531
Ityp05766	0.00130184	0.00364995	0.994355	0.83922	-3.55806	-2.84046	-0.0458502	-0.763446
Ityp07657	2.69e-05	2.44e-05	0.935957	0.999392	-3.56665	-3.43853	0.156483	0.0283649
Ityp03156	0.00446683	0.00150991	0.994355	0.976372	-3.56904	-3.76925	0.0498974	0.250104
Ityp19622	0.00263294	0.0363373	0.94852	0.565071	-3.5721	-1.77974	0.213943	-1.57842
Ityp03831	0.00333697	0.0564293	0.162247	0.963523	-3.57432	-1.50745	1.77396	-0.2929
Ityp10375	3.07e-05	5.52e-06	0.982569	0.836222	-3.59643	-3.99279	0.0692923	0.465654
Ityp06956;Ityp22358	0.00111726	0.00956146	0.788244	0.836222	-3.63113	-2.37132	0.465201	-0.794613
Ityp07410	0.00227897	0.00283776	0.878609	0.999422	-3.64192	-3.15081	0.48604	-0.00507251
Ityp02995	0.00173162	0.0113585	0.994355	0.433953	-3.66406	-1.75421	0.0222873	-1.88756
Ityp08448;Ityp22260	0.00254302	0.00203904	0.994355	0.999392	-3.68741	-3.67897	0.0320811	0.02364
Ityp09202	0.00323906	0.0244002	0.845304	0.892491	-3.69971	-2.36596	0.691257	-0.642488
Ityp06268;Ityp07044	0.00010788	1.76e-05	0.878609	0.999422	-3.71526	-4.05473	-0.33476	0.00470297
Ityp06579	0.0455109	0.70843	0.912029	0.421108	-3.73743	0.545409	0.407286	-3.87555
Ityp07364	0.00190501	0.00180974	0.994355	0.947071	-3.78972	-3.3965	0.0368273	-0.356397
Ityp13082	0.000567686	0.0118817	0.831157	0.620564	-3.81203	-2.11327	0.339594	-1.35917
Ityp08385	0.0026926	0.00180765	0.876942	0.800757	-3.83106	-2.49133	0.3568	-0.982934
Ityp03469	0.000149557	0.000599094	0.621882	0.135384	-3.8458	-2.54074	-0.803901	-2.10896
Ityp07038	0.00263294	0.00018585	0.531452	0.910117	-3.86396	-4.35155	-1.02119	-0.533605
Ityp03444	1.69e-05	2.46e-07	0.531452	0.864823	-3.87841	-4.97671	-0.731044	0.367256
Ityp00440	2.59e-06	9.52e-07	0.782309	0.793913	-3.92222	-3.94821	0.42167	0.447656
Ityp03211	0.000502867	2.28e-05	0.994355	0.701988	-4.00922	-5.13517	-0.0297296	1.09622
Ityp09986	0.00100356	0.00575515	0.693146	0.467457	-4.01875	-2.91828	-0.87093	-1.9714
Ityp17226	0.0123059	0.111114	0.977725	0.565071	-4.03575	-1.94979	-0.193782	-2.27974
Ityp01077;Ityp11664;CON__ENSEMBL:ENSBTAP00000025008;Ityp17988	3.93e-06	1.07e-06	0.756148	0.897018	-4.07416	-4.26978	-0.476603	-0.280985
Ityp02604	1.48e-06	2.46e-07	0.743428	0.963523	-4.15823	-4.48974	-0.45647	-0.124964
Ityp07078	9.73e-05	0.0414971	0.963328	0.39511	-4.17126	-2.15232	-0.139554	-2.15848
Ityp01822	0.0161139	0.248146	0.936155	0.440782	-4.20591	-1.52791	-0.406347	-3.08435
Ityp03931	0.000507134	0.00203904	0.848771	0.892491	-4.21247	-3.09208	0.588246	-0.53215
Ityp06986	0.00103967	0.0118817	0.87283	0.747778	-4.21525	-2.59974	0.322534	-1.29298
Ityp23835;Ityp23364;Ityp23358	0.00327135	0.212631	0.901294	0.0586832	-4.21609	1.11104	0.296871	-5.03026
Ityp00092	0.000120599	0.000791833	0.725255	0.892491	-4.21686	-3.10276	0.642566	-0.471526
Ityp02856	0.0480664	0.537575	0.798981	0.81314	-4.21823	-1.18537	1.08387	-1.94899
Ityp04697	0.000663921	0.00511793	0.850396	0.999392	-4.2767	-3.77922	0.47092	-0.0265535
Ityp01987	0.00501848	0.487023	0.855454	0.482824	-4.33861	-0.935942	0.679518	-2.72315
Ityp03212	3.15e-07	1.13e-07	0.87283	0.892491	-4.38066	-4.36108	-0.202595	-0.222178
Ityp21903	0.000950157	1.55e-05	0.953846	0.61197	-4.40424	-5.79255	0.207082	1.59539
Ityp07725	0.000338639	8.23e-05	0.880622	0.896586	-4.43497	-5.21995	-0.24435	0.540633
Ityp05078	4.23e-05	0.00101047	0.856438	0.620564	-4.45777	-3.47068	-0.316222	-1.30331
Ityp09223	0.029045	0.118005	0.880176	0.836222	-4.4762	-2.3104	0.589634	-1.57617
Ityp11612	2.69e-05	4.55e-05	0.99074	0.716317	-4.49284	-3.73129	-0.07395	-0.835497
Ityp03509	4.02e-06	1.54e-05	0.636003	0.976372	-4.56868	-3.76533	0.667398	-0.135952
Ityp12447	2.94e-05	0.00864548	0.725255	0.114033	-4.57284	-2.35271	-0.544197	-2.76432
Ityp17760	0.00231147	0.000708801	0.994355	0.963523	-4.58977	-4.2863	-0.0715527	-0.375028
Ityp23159;Ityp23402;Ityp21826	0.0504476	0.19035	0.531452	0.467457	-4.62741	2.91841	2.66181	-4.88401
Ityp13361;Ityp11333	0.000108702	0.000153927	0.901596	0.932752	-4.64927	-3.97376	0.329642	-0.345865
Ityp01791	0.00396329	0.00304698	0.60772	0.852661	-4.80255	-4.87778	1.1577	1.23294
Ityp03643	2.72e-05	9.68e-05	0.901596	0.627691	-4.91981	-4.06394	-0.287296	-1.14317
Ityp03755	0.00811479	0.188486	0.349341	0.897018	-5.06851	-1.73963	2.38589	-0.942989
Ityp14895	6.97e-05	0.000153927	0.994355	0.665141	-5.25189	-4.00381	0.0586888	-1.1894
Ityp04707	0.000409987	3.56e-05	0.547567	0.747778	-5.36845	-5.60462	1.00541	1.24158
Ityp05781	0.000747085	0.00523631	0.609597	0.716317	-5.41381	-2.92542	1.00438	-1.48401
Ityp09852	4.18e-07	9.52e-07	0.994355	0.691557	-5.48975	-4.8432	-0.0314741	-0.67802
Ityp15288	0.000912966	0.000448775	0.907474	0.800757	-5.83544	-4.2399	0.329541	-1.266
Ityp14172	0.00196322	0.00641738	0.87283	0.641338	-5.88672	-3.18381	0.532056	-2.17085
Ityp15511;Ityp15514;Ityp15518	0.000518285	0.0656279	0.216202	0.645966	-6.4905	-1.90056	2.96467	-1.62528
Ityp01033	0.000720546	0.000245041	0.994355	0.892491	-6.58343	-5.69095	0.0364738	-0.85601
Ityp04644	5.1e-07	1.56e-06	0.994355	0.999392	-7.37153	-7.26774	0.0500924	-0.0537071
Ityp00524;Ityp00525	4.02e-06	4.15e-06	0.881386	0.708678	-7.45999	-5.98913	0.370296	-1.10056
Ityp18428	3.59e-07	2.03e-07	0.951317	0.972352	-7.68168	-8.01779	-0.158111	0.177998
Ityp01734	1.21e-05	9.65e-06	0.982569	0.789346	-7.81261	-6.67156	0.108525	-1.03252

## Sheet: CF-SF up
Protein.IDs	CF-SF_AdjPVal	CF-SF_log2FoldChange	featureAvg	SF_F1	SF_F2	SF_F3	SF_F4	CF_F1	CF_F3	CF_F4	CF_F5
Ityp00187	0.00731204	4.74128	26.7045	NA	23.0743	NA	NA	25.7093	28.0761	29.3627	28.1141
Ityp00272	0.0430803	2.5419	26.6317	25.9464	25.6998	27.2344	23.6539	27.8484	29.1247	28.7432	26.9857
Ityp00282	0.0479522	2.01363	25.85	25.6514	25.2945	25.5612	25.8081	28.4304	25.5584	28.6601	27.7208
Ityp00333	0.00035749	2.23886	27.0627	27.2175	25.7161	25.8575	25.9413	27.9479	28.115	28.7769	28.848
Ityp00379	6.67911e-06	7.71893	27.2392	23.8614	26.1901	21.846	23.0004	31.1041	30.5199	32.4353	31.7143
Ityp00391	0.00597049	2.99573	25.5616	24.8843	23.7218	NA	23.4381	NA	26.104	27.9169	NA
Ityp00535	0.000333534	3.06418	28.7444	27.8443	27.0757	27.96	27.0145	30.1916	29.8262	31.2769	30.8564
Ityp00568	0.00546852	2.28318	23.6156	NA	NA	22.3418	22.1415	NA	24.5678	24.1693	24.8375
Ityp00783	0.000121803	2.58665	28.7836	27.7538	27.5348	27.2968	27.8737	30.8229	29.5328	30.1403	30.3096
Ityp00885	0.00180765	2.27309	24.9206	24.3266	NA	24.1703	22.4127	25.9671	25.8731	25.7547	26.0436
Ityp00934	0.000199319	4.16826	28.4798	25.964	26.8608	25.9674	NA	30.589	29.6683	31.0395	30.4325
Ityp00941	1.85456e-05	6.47458	27.8596	26.382	25.0801	23.7597	23.1077	30.065	31.478	32.0693	30.6155
Ityp00960	0.0172682	2.06168	24.9045	NA	24.6677	24.3184	24.0631	NA	NA	26.4114	NA
Ityp01054	0.00322662	2.29266	26.2655	24.0938	24.3383	25.5881	25.2575	26.7523	27.7403	27.4164	26.5394
Ityp01159	0.0052363	2.62184	25.2139	24.4337	23.1534	24.1443	22.1283	24.7997	26.9329	26.9051	25.7094
Ityp01386	0.0022357	2.90573	24.964	NA	NA	23.664	22.78	26.244	25.9213	26.141	26.2047
Ityp01579	0.000202329	2.87464	27.5256	26.3734	26.5109	26.4973	25.9896	29.8967	28.9582	29.05	28.965
Ityp01672	0.0133093	2.25068	24.3212	23.7789	22.4332	23.5579	23.4882	NA	26.269	24.8615	NA
Ityp01870	2.81116e-05	3.06802	26.4107	24.8069	25.4174	24.3879	25.1103	28.3963	27.584	28.0598	27.9546
Ityp01905	0.0222182	2.30473	27.8	NA	27.0902	24.9036	26.9109	29.3012	28.826	29.6871	26.611
Ityp01919	0.0212889	2.09432	26.2838	NA	25.3244	26.1636	23.5333	26.8968	26.7849	27.6225	NA
Ityp01936	0.0127226	3.27225	24.5951	NA	NA	NA	22.553	26.7694	25.8511	24.8553	NA
Ityp02054	0.000691118	4.39953	26.5512	26.3883	23.818	24.3427	23.8624	27.4482	29.182	29.9165	29.4627
Ityp02055	0.00209108	4.06833	26.3055	26.2566	22.4869	25.1565	22.847	28.5069	28.1789	28.8708	27.4638
Ityp02277	0.0200586	2.91568	25.2656	23.1809	22.4176	23.7154	23.8107	26.703	27.1063	26.9547	24.0233
Ityp02279	0.00293244	4.90121	25.2596	NA	NA	22.7342	22.1104	NA	27.0486	27.5983	NA
Ityp02280	3.02518e-06	4.85669	26.6878	25.6342	23.7266	24.8602	24.289	28.9842	29.3259	29.6599	29.9668
Ityp02467	0.0194197	3.04845	24.1326	NA	21.4347	23.2526	24.1684	27.5765	25.2405	25.184	NA
Ityp02486	0.00371735	4.70295	25.8946	24.2821	NA	21.5035	NA	25.4537	28.6578	29.2219	27.0495
Ityp02518	0.00185479	2.71517	24.5581	NA	22.9516	NA	22.22	25.7602	25.3367	25.5355	24.5715
Ityp02607	0.00137576	2.01354	24.4178	23.6397	23.0842	23.7939	22.9037	25.504	25.0896	25.5132	NA
Ityp02735	0.00977184	2.29609	27.8792	26.9079	27.1603	27.3962	26.812	29.7483	29.2318	30.2636	28.2171
Ityp03124	0.00657175	3.23762	25.6884	25.2885	23.2774	NA	22.8718	27.1407	27.4755	25.5927	27.9918
Ityp03125	0.00657175	3.23762	25.6884	25.2885	23.2774	NA	22.8718	27.1407	27.4755	25.5927	27.9918
Ityp03135	0.000494713	5.05155	26.3181	24.0174	23.4299	25.41	21.6828	27.3382	29.1502	29.0474	29.2104
Ityp03136	0.00016803	4.80271	29.1056	27.2502	27.1627	27.6682	26.3933	30.7659	32.2945	32.7685	31.8564
Ityp03242	0.000227051	5.41285	27.7052	23.855	NA	NA	NA	28.6572	29.8834	29.6081	28.9228
Ityp03457	9.64928e-06	5.19373	29.0935	27.8365	27.4208	26.5647	25.9242	31.5942	32.1174	32.3077	32.5018
Ityp03459	5.02381e-05	4.90628	27.9614	27.36	26.3685	23.8819	25.0262	29.2294	30.5396	31.1792	31.3135
Ityp03522	0.00353495	2.31939	25.3116	23.5118	25.4664	23.2592	24.3024	26.4889	27.1998	26.3861	25.7426
Ityp03533	7.05057e-06	4.42889	28.7881	27.7833	26.6092	26.0946	26.1511	30.5025	31.3515	31.6994	30.8003
Ityp03548	0.00303106	4.5138	29.0637	28.7398	27.7487	28.0778	22.72	31.0241	31.1362	31.617	31.5643
Ityp03633	1.22892e-05	5.31313	30.1769	29.3114	27.1176	27.7462	26.9113	32.1938	32.9627	33.913	33.2696
Ityp03657	6.77982e-06	5.43126	29.3504	27.2909	26.3254	27.6094	27.2246	32.4559	32.5633	32.8208	32.3354
Ityp03816	0.00591881	2.36841	27.0994	26.965	25.5711	26.1711	26.219	29.6624	28.0173	28.7892	27.9311
Ityp03849	0.000175821	2.03454	29.646	28.9207	28.7539	28.2754	28.3856	30.6969	30.5388	30.8724	30.3657
Ityp03940	0.00845514	3.53332	30.0598	28.6518	27.5716	28.1847	28.4587	31.419	31.7918	32.0645	31.7248
Ityp03950	0.00955729	2.18642	24.436	24.0204	NA	22.2882	22.3947	26.0837	24.9033	25.019	24.3439
Ityp03979	0.00137576	3.84092	27.0991	25.3333	24.887	25.338	25.3618	26.9351	28.465	30.6291	30.2546
Ityp04025	0.00273591	2.75793	26.2391	24.9588	NA	23.7637	NA	26.4907	27.0925	27.973	26.9207
Ityp04081	4.66855e-05	5.25971	26.2683	24.7427	25.0293	23.2886	21.3976	28.2639	28.3969	29.4907	29.3456
Ityp04256	0.0268257	4.26511	27.2267	NA	24.0552	NA	NA	26.1419	28.7137	30.3228	28.1029
Ityp04286	0.0136094	2.75567	24.5326	NA	22.8482	22.761	23.6812	25.2066	26.4982	NA	NA
Ityp04378	0.0269452	4.95668	24.6483	NA	22.3076	NA	NA	NA	25.9005	28.6282	NA
Ityp04379	0.000691118	3.57801	27.4307	26.318	24.692	26.5188	25.6634	28.4596	29.8805	30.1184	29.0457
Ityp04411	2.93831e-05	2.74459	29.1695	28.5456	26.9493	27.828	28.3981	30.7021	30.6986	30.835	30.4637
Ityp04427	0.000845964	2.65624	25.8136	23.9808	25.0943	23.7756	24.2675	28.2548	26.1698	25.9242	27.3944
Ityp04442	0.00048565	2.57282	27.1385	25.0531	25.8339	25.9938	25.8987	28.5281	28.9083	28.4916	27.1428
Ityp04444	8.99216e-05	3.0264	28.078	27.4199	26.0099	26.5007	25.8302	29.6443	29.1564	30.1594	28.9061
Ityp04459	0.000199319	3.93022	29.8494	25.9796	28.454	27.7241	28.0458	32.0545	30.1621	31.7815	31.9264
Ityp04774	2.94618e-06	5.21764	27.5037	24.8236	24.8972	25.6192	24.5743	31.0967	29.4371	30.8323	29.4188
Ityp04892	3.55589e-05	4.26091	27.1997	25.362	25.4873	25.4801	24.1379	29.4526	28.8031	29.4804	29.7749
Ityp05062	0.000227359	2.96286	27.8907	27.7708	26.5911	25.7296	26.1512	29.7456	29.5341	29.5957	29.2188
Ityp05138	1.57775e-05	4.51808	31.222	29.7403	29.8205	29.4467	28.6602	34.1828	33.4428	34.0752	34.0392
Ityp05139	6.67911e-06	4.71981	30.6624	29.7729	28.0822	28.483	27.7329	33.5893	32.8954	33.3242	33.1413
Ityp05140	0.000140428	4.13096	31.9013	31.4453	29.9943	30.016	28.52	34.4446	33.7758	34.2538	34.0252
Ityp05785	0.00137576	2.35475	28.6366	27.1191	26.8699	28.5425	26.9194	29.9416	29.0114	30.4442	29.4727
Ityp05867	0.000691118	3.57801	27.4307	26.318	24.692	26.5188	25.6634	28.4596	29.8805	30.1184	29.0457
Ityp05929	0.000245041	2.29197	29.1599	28.7151	27.5938	27.4134	27.623	30.2908	29.5708	30.3764	30.2752
Ityp06087	0.000156566	4.11128	30.5417	29.5809	29.0575	28.0592	28.2685	31.5627	32.6499	33.5412	33.6574
Ityp06163	0.00180974	3.21805	26.1558	24.3647	22.6301	25.7199	24.8688	26.9502	27.4848	28.6852	27.3357
Ityp06184	3.8903e-06	5.23932	26.9788	23.595	24.537	24.7297	23.8295	29.8872	28.694	29.9004	29.1669
Ityp06185	5.56519e-06	4.84794	26.9145	25.0991	24.2587	24.3239	23.5939	29.9591	28.4145	29.3958	28.8979
Ityp06286	2.44389e-05	3.74394	26.8041	25.9029	25.113	25.8648	24.4703	29.6031	28.7985	29.358	28.5672
Ityp06634	1.2692e-05	2.78689	30.1806	28.9733	28.7693	27.9004	28.5461	31.6803	31.1762	31.4909	30.9893
Ityp07149	0.000362902	3.58823	25.4488	23.9498	21.8379	21.8574	23.3254	27.2872	25.7871	26.4281	25.821
Ityp07203	0.00246551	4.96049	28.9987	28.07	27.6412	27.7905	21.3701	31.0356	31.0367	31.3497	31.2918
Ityp07313	0.00246551	2.11548	27.7257	27.2025	26.7502	26.7268	25.8543	28.6823	28.9804	29.1244	28.2087
Ityp07358	2.38417e-05	6.29697	27.7234	25.7561	23.5022	24.9088	24.6471	30.7454	30.6169	31.0556	31.5843
Ityp07480	0.00639984	3.63484	25.7574	NA	23.0662	23.1296	NA	26.9914	27.2899	28.1103	24.5395
Ityp07706	0.000156566	5.32787	25.4243	23.7761	21.8596	NA	21.5629	27.3348	28.0101	29.041	26.5238
Ityp07708	0.000405402	3.89341	27.0737	25.6348	25.0502	24.9804	25.1493	27.5552	29.2843	29.8676	29.6813
Ityp07714	0.00209108	3.71153	26.6581	25.3505	NA	NA	24.0676	28.6413	27.9299	28.6907	NA
Ityp07717	3.55639e-05	2.15618	31.3766	30.5009	30.2539	30.2865	30.1848	32.7181	32.402	32.751	31.9797
Ityp07741	0.001447	2.52329	29.7203	29.0602	28.6692	29.1416	27.3689	32.1843	30.8705	31.3509	29.9274
Ityp07742	0.001447	2.52329	29.7203	29.0602	28.6692	29.1416	27.3689	32.1843	30.8705	31.3509	29.9274
Ityp07906	0.00132886	2.77212	27.0244	25.115	25.1	25.0531	25.6891	27.7183	27.0672	29.5189	27.7413
Ityp08286	0.0315862	2.66085	26.1273	24.1838	NA	NA	NA	27.721	26.0829	26.7666	26.8082
Ityp08338	0.00189698	4.81257	25.033	22.9455	NA	21.4385	NA	25.2387	28.2755	27.4995	NA
Ityp08503	0.029125	2.85117	24.0227	NA	NA	22.1422	22.941	NA	25.3928	NA	NA
Ityp08529	0.000118007	3.45965	25.8151	25.5069	22.9845	24.3496	23.7451	28.258	27.4856	27.595	27.086
Ityp08561	0.00147987	3.16268	27.8707	27.6967	25.1631	26.8732	25.7687	28.6645	29.5504	29.8589	30.0785
Ityp08692	0.000199319	3.08994	25.7909	23.4387	23.6489	24.8516	24.4751	27.1722	27.0757	27.3327	NA
Ityp08743	7.88312e-05	3.8272	28.8396	27.2673	27.2421	27.1558	26.7947	29.1606	31.3381	31.8056	31.4646
Ityp08834	2.3457e-06	8.61967	27.4227	22.2861	22.2787	22.1988	24.0072	29.8615	31.3487	32.2547	31.7846
Ityp08872	0.00525864	2.31683	25.8387	24.3007	24.9694	25.9568	25.0926	27.3772	27.2684	27.5445	NA
Ityp08888	0.000164839	4.79553	26.5231	25.2299	NA	23.683	22.009	28.9871	27.9882	29.0003	27.769
Ityp08889	0.00177658	2.90879	25.9935	25.2794	24.1679	25.2568	NA	NA	27.8379	28.4778	27.1147
Ityp08952	0.0333562	4.52737	25.1093	NA	22.6944	NA	20.6542	22.4745	27.8377	27.3106	27.1839
Ityp09160	8.99216e-05	2.67952	31.8694	31.3375	30.6839	29.8942	30.6724	33.3442	33.2981	33.7133	32.9504
Ityp09318	0.0148832	2.30231	25.809	24.0123	24.3129	25.1794	24.7915	NA	26.0119	27.7408	NA
Ityp09331	0.000125708	5.34846	27.1588	24.6728	25.0823	26.0741	22.3358	28.1638	29.4883	30.6532	31.2533
Ityp09460	0.000691118	3.57801	27.4307	26.318	24.692	26.5188	25.6634	28.4596	29.8805	30.1184	29.0457
Ityp09799	0.0277292	2.77622	23.7741	23.5718	NA	21.669	22.7268	NA	25.4321	NA	NA
Ityp09989	0.00449753	3.03951	26.0413	22.0725	24.8351	25.4599	24.8245	26.9476	27.0693	28.3709	26.9623
Ityp10189	2.56504e-06	5.63537	27.3111	25.4126	24.6089	22.8789	24.7335	30.3156	29.7916	30.0649	30.0033
Ityp10190	0.0211446	2.71892	27.5396	25.4967	27.5091	27.9594	25.1878	28.596	29.5777	29.6953	29.1598
Ityp10191	2.81116e-05	5.59471	26.9895	24.9524	23.0801	24.785	24.6008	29.9674	29.6024	30.5753	29.652
Ityp10195	0.0102528	5.15671	25.9252	NA	NA	NA	22.1725	28.5639	25.3182	26.606	28.8289
Ityp10229	0.000227051	3.8469	25.51	NA	23.4216	23.7327	23.6765	27.3964	27.7639	28.0829	26.5855
Ityp10251	0.000691118	3.57801	27.4307	26.318	24.692	26.5188	25.6634	28.4596	29.8805	30.1184	29.0457
Ityp10289	0.0094198	4.01617	25.9672	27.0773	22.021	NA	21.6641	28.4508	27.5884	26.978	27.3974
Ityp10312	0.0169051	2.00897	24.7523	24.0739	NA	23.8887	NA	25.1815	26.229	NA	26.5604
Ityp10346	0.000619688	2.32595	29.7309	27.3549	28.7667	28.3761	28.7309	30.0867	30.7442	31.434	30.2676
Ityp10417	0.00848223	2.39993	24.7368	23.404	23.231	NA	NA	NA	26.1238	25.9267	25.1018
Ityp10525	0.000231391	2.29074	27.8271	27.3409	26.1368	26.5211	26.9615	28.9989	28.6059	29.4797	29.0388
Ityp10689	2.38417e-05	6.29697	27.7234	25.7561	23.5022	24.9088	24.6471	30.7454	30.6169	31.0556	31.5843
Ityp10690	7.88312e-05	3.97542	30.978	30.7053	28.31	28.61	28.8392	31.838	32.5841	33.8927	34.0514
Ityp10715	7.74174e-06	2.84921	30.1022	28.6538	29.0338	28.873	28.3638	32.0081	31.7463	31.4688	31.0981
Ityp10785	0.00739984	2.84162	26.9258	26.6638	25.6061	25.3737	25.2416	NA	28.4458	29.3505	27.8923
Ityp10788	0.00439621	3.36815	26.521	24.3657	NA	24.1283	NA	27.3129	29.3066	27.594	26.247
Ityp10793	0.00212456	3.58338	24.9608	22.5972	NA	22.4207	22.3761	NA	25.7407	27.5315	24.8718
Ityp10951	0.00205308	2.31702	25.022	24.2916	22.9544	24.6638	23.6686	25.4253	26.466	26.0939	26.8613
Ityp11019	0.0415475	2.90576	24.2515	NA	22.1997	24.7379	24.5044	26.7197	NA	NA	NA
Ityp11304	6.77982e-06	5.62003	25.5913	NA	21.483	22.4758	23.31	27.6219	28.0505	27.8108	28.6888
Ityp11339	0.000607844	2.94932	26.0179	24.6339	25.6043	24.5199	23.8256	28.2454	27.3793	27.9576	26.7987
Ityp11564	0.000905293	2.10581	26.2411	25.0814	24.1896	24.7276	25.0995	26.9664	27.3921	27.3	25.8629
Ityp11636	0.00137576	4.0662	27.3975	NA	NA	24.0298	NA	28.6924	28.3185	28.3999	26.9731
Ityp11662	0.0011846	2.99486	25.1677	23.5304	22.7366	23.8065	22.5305	27.3113	25.4886	25.0731	26.7105
Ityp11704	0.0187338	2.56536	25.7266	24.2897	24.5195	25.1613	23.8795	25.9662	28.1395	28.4148	25.5909
Ityp11721	5.21439e-05	2.45402	30.6634	30.0673	29.145	29.0512	29.5261	31.657	31.7861	32.2678	31.8948
Ityp11723	5.21439e-05	2.45402	30.6634	30.0673	29.145	29.0512	29.5261	31.657	31.7861	32.2678	31.8948
Ityp11732	0.0289618	2.33816	24.1776	21.7703	22.7306	24.7575	22.9353	NA	26.0551	24.718	NA
Ityp11819	0.0031723	4.69085	25.777	23.5263	21.5308	NA	NA	25.7639	27.583	28.3107	27.22
Ityp11826	0.000126319	3.27852	29.9759	26.6212	28.6609	29.1695	28.3848	32.0088	30.7315	31.8187	31.3915
Ityp11923	0.000728036	3.80928	25.7763	24.4102	24.3338	24.7077	21.9001	26.4538	27.4549	28.3389	28.3414
Ityp11929	0.000990648	4.48514	25.054	NA	NA	22.259	21.9045	25.6403	27.3102	27.1285	26.1886
Ityp12021	0.02223	4.60528	26.7258	25.9202	24.8243	24.7244	27.7704	30.1349	30.8579	30.9933	29.6742
Ityp12024	0.0218714	2.82672	24.7458	22.562	22.7504	NA	24.456	26.5748	26.6184	25.0553	NA
Ityp12273	5.8762e-06	6.96567	26.1706	NA	22.2918	21.4852	NA	29.5642	27.9846	28.6411	29.2268
Ityp12417	0.000125708	2.60127	28.4057	26.9069	27.3844	27.047	26.6352	30.3467	29.25	29.7639	29.018
Ityp12433	0.030234	2.58892	25.2053	26.098	22.9887	24.4633	NA	27.2158	NA	26.9954	NA
Ityp12592	0.000494713	4.85137	25.1838	23.8167	NA	22.6465	21.5793	NA	27.8607	27.826	26.91
Ityp12594	0.000245041	2.88906	34.5965	34.2928	33.3112	33.1057	32.7114	35.3786	36.0839	36.6986	36.8163
Ityp12595	2.05094e-07	8.50473	29.9503	28.1138	25.1522	26.1848	25.6434	33.7032	34.8589	35.4213	35.1298
Ityp12787	0.0236914	2.46475	24.4066	23.4139	23.0601	NA	23.5023	NA	25.7989	25.7815	NA
Ityp12964	3.5758e-05	4.28177	24.0121	22.1323	22.0472	NA	21.6679	NA	26.5777	25.765	26.3499
Ityp13132	2.50295e-05	3.08151	28.1809	26.467	26.0436	26.7121	26.7697	29.9787	29.4992	29.6306	29.2098
Ityp13183	0.00325439	2.17155	25.8736	25.977	24.263	24.1433	23.974	27.1396	25.9346	27.5193	26.4501
Ityp13355	5.13142e-05	3.87666	27.1032	25.6599	23.892	26.1886	25.8095	29.4039	29.5054	28.9905	29.1569
Ityp13546	0.000675874	3.79385	26.1217	24.5831	24.6345	25.1961	24.3335	NA	27.8507	29.1106	NA
Ityp13690	0.0346359	2.15945	25.6132	24.4743	22.1315	25.5217	24.9854	26.4222	NA	26.866	26.0248
Ityp13935	0.000544631	2.23224	28.3068	28.1474	26.9066	26.3235	26.6048	28.8065	29.6654	29.3481	29.0913
Ityp14086	1.69671e-05	4.14181	26.4302	NA	24.8855	23.3779	22.8358	28.1662	27.5855	27.8919	27.7226
Ityp14127	0.000262056	3.72544	27.3267	25.041	25.3078	26.0674	25.7508	29.4624	29.0953	30.0889	28.4222
Ityp14142	0.00322662	3.4326	27.5167	27.0706	24.1814	26.3287	25.9425	26.8307	29.756	30.999	29.6679
Ityp14198	0.000607844	2.69485	26.7703	24.237	25.6935	26.3676	25.4905	28.3755	28.1174	28.6666	27.4084
Ityp14200	0.00142348	2.30222	26.9906	26.8876	25.0194	26.0695	25.0868	28.1147	28.4129	28.6757	27.0688
Ityp14295	4.14958e-06	4.31685	28.203	26.6625	25.3018	26.5588	24.8493	30.4026	29.9435	30.6587	29.6351
Ityp14491	0.00693304	2.64213	26.4871	26.6648	25.5998	25.0668	23.0207	27.736	27.1652	28.2221	27.7973
Ityp14496	0.00661735	3.43019	24.7481	23.7915	24.0681	23.4145	22.4371	NA	26.715	27.001	NA
Ityp14515	0.00101047	3.30482	30.7387	29.8542	28.9503	29.5279	29.215	31.7142	32.9877	33.1041	32.9607
Ityp14591	0.00248073	2.04804	25.6416	24.5527	24.453	25.1453	24.5612	27.1843	26.7664	NA	26.2276
Ityp14653	8.17162e-05	4.23221	25.4051	25.1891	23.5607	23.4658	22.5969	27.5486	28.0446	28.2129	NA
Ityp14691	0.000171757	2.18377	26.9061	25.9123	25.6915	25.0167	26.1814	28.1418	28.4438	27.5572	27.3941
Ityp14703	0.0130131	3.87374	25.344	23.6664	NA	22.413	NA	28.057	28.702	23.9092	26.9856
Ityp14785	5.8762e-06	6.57981	26.0314	NA	23.0605	23.1319	22.4882	30.7531	28.5415	28.3791	30.2197
Ityp15139	0.00248073	5.35754	26.5649	26.2946	23.9232	24.0881	22.1138	28.764	29.7651	30.6314	28.6894
Ityp15189	0.0194269	3.61479	25.7453	NA	23.1102	NA	NA	25.4681	25.8612	27.8942	27.6766
Ityp15216	0.00322662	3.67272	24.9257	24.3503	23.0358	20.3134	23.8093	25.9948	26.3156	27.3394	NA
Ityp15277	0.00370436	2.22773	26.4069	25.6905	NA	24.9431	NA	27.1765	27.555	27.9021	NA
Ityp15509	0.00132765	2.27738	26.7874	25.7676	25.8315	26.1023	24.9884	26.7637	28.3345	28.768	27.9331
Ityp15510	4.6527e-05	5.12355	26.3826	NA	22.3661	24.9497	22.7977	28.4095	29.1512	28.3582	28.0599
Ityp15516	0.00132765	2.27738	26.7874	25.7676	25.8315	26.1023	24.9884	26.7637	28.3345	28.768	27.9331
Ityp15523	0.00801176	2.15732	27.8366	24.6435	27.3724	26.9109	27.2564	29.212	28.2651	29.1651	28.1702
Ityp15788	0.000572241	3.92766	24.1204	NA	20.9287	NA	21.3629	24.0141	25.6791	25.5805	25.0201
Ityp15881	1.2692e-05	3.3774	29.3932	28.028	27.8603	27.9738	26.8356	31.9195	30.859	30.8554	30.5734
Ityp15916	0.0342427	2.90619	26.6396	24.2375	NA	NA	NA	27.0999	27.6369	28.3855	25.4526
Ityp15930	0.00311654	2.19818	24.8649	NA	23.3562	NA	22.9215	24.872	25.9706	25.0495	25.456
Ityp16330	0.00209521	2.02069	26.623	25.7337	24.7178	25.1357	26.2993	27.3117	27.7206	27.3483	27.5885
Ityp16337	0.000619688	2.27805	26.6138	25.878	24.5323	25.2652	25.643	27.4129	27.5432	27.4279	28.0467
Ityp16405	0.000708801	2.40726	28.8111	27.8312	27.3595	27.2129	27.6916	30.7475	28.9027	30.8834	29.1906
Ityp17234	0.0012505	2.95481	27.3438	26.927	24.6729	26.0498	24.8276	28.2284	28.1134	29.5776	28.3771
Ityp17452	0.00332014	2.61246	25.6843	22.0164	24.9078	24.4667	22.9846	25.7943	26.6334	26.2057	26.1919
Ityp17732	1.7559e-05	2.98847	28.8555	27.6823	27.1022	28.1383	26.8372	30.5847	30.7064	30.3243	30.0984
Ityp17764	0.0123624	2.5133	27.9205	27.5348	25.6579	27.7609	25.6857	29.8145	28.9993	29.0757	28.803
Ityp17887	0.000746653	6.26822	26.3645	NA	23.7939	23.6851	22.3114	NA	30.1376	30.3404	28.1172
Ityp17888	0.00193736	5.0755	25.1958	NA	23.3285	22.1259	20.819	NA	26.8904	28.1425	26.467
Ityp17890	0.03768	2.26747	24.8763	25.4614	22.2109	23.7571	NA	26.9345	25.6482	25.6356	26.0907
Ityp18035	5.21439e-05	2.45402	30.6634	30.0673	29.145	29.0512	29.5261	31.657	31.7861	32.2678	31.8948
Ityp18344	1.31143e-05	6.21392	26.2555	22.4633	23.783	24.2877	21.4858	29.8473	28.8626	28.2812	29.8842
Ityp18434	0.00332014	2.61246	25.6843	22.0164	24.9078	24.4667	22.9846	25.7943	26.6334	26.2057	26.1919
Ityp18683	0.0166673	2.17308	25.165	24.3602	NA	24.4743	24.4588	26.8288	26.5594	NA	26.4243
Ityp18723	0.0114696	2.03646	28.0286	25.2915	27.4235	27.403	27.4467	29.5203	29.6441	27.4839	29.0621
Ityp19436	0.0103168	2.55902	26.2874	25.8486	NA	24.7038	24.608	28.7576	28.2729	25.6503	27.769
Ityp20267	5.51672e-06	5.50758	26.3742	24.9767	23.5712	23.8372	22.031	28.4834	29.1096	29.3748	29.4787
Ityp20268	0.00955729	4.06707	25.4542	25.4648	NA	23.3179	22.2847	25.3776	28.84	29.0511	NA
Ityp20539	0.000125708	4.61943	25.6623	NA	NA	NA	22.4773	27.2113	26.8586	27.6582	26.6586
Ityp20677	5.51672e-06	3.46084	28.2309	26.702	26.9442	26.7527	26.8224	30.81	29.8087	30.1633	30.2826
Ityp20692	1.31143e-05	7.61438	28.6761	26.4395	NA	24.3884	22.6453	32.234	31.3762	32.6008	32.2107
Ityp21050	1.31143e-05	7.61438	28.6761	26.4395	NA	24.3884	22.6453	32.234	31.3762	32.6008	32.2107
Ityp21074	0.0221208	2.05759	27.9243	27.8208	27.3295	27.503	27.1971	30.1846	28.6317	29.3061	29.9584
Ityp21656	0.0116223	2.02662	28.3864	28.2123	27.1664	27.5397	26.7569	27.8393	29.3104	30.1184	30.5137
Ityp21900	0.00693304	2.86567	24.5197	24.0019	NA	22.4276	22.748	25.9404	25.6318	26.2023	NA
Ityp21915	0.00511793	2.3897	24.3536	NA	NA	23.7675	22.5906	25.4747	25.2891	25.4887	26.0225
Ityp22073	0.00703824	3.05988	26.1075	25.2366	22.6319	24.0141	26.245	NA	27.624	28.2283	26.923
Ityp22080	0.037184	3.88105	25.3265	NA	NA	23.3357	21.806	24.9755	25.4364	28.9439	NA
Ityp22109	0.0130131	3.87374	25.344	23.6664	NA	22.413	NA	28.057	28.702	23.9092	26.9856
Ityp22171	0.000125708	4.61943	25.6623	NA	NA	NA	22.4773	27.2113	26.8586	27.6582	26.6586
Ityp23289	0.00137186	3.35329	25.6328	25.0755	22.5568	23.8844	22.4655	26.0436	27.355	28.6267	25.37
Ityp23329	0.000212925	5.01888	28.3739	27.4324	27.107	23.0458	26.4413	30.5822	30.6992	31.6026	31.218

## Sheet: CF-SF down
Protein.IDs	CF-SF_AdjPVal	CF-SF_log2FoldChange	featureAvg	SF_F1	SF_F2	SF_F3	SF_F4	CF_F1	CF_F3	CF_F4	CF_F5
Ityp00047	0.00753586	-3.48186	27.0736	26.7734	28.2359	27.0427	27.4798	NA	23.9011	NA	NA
Ityp00092	0.000791833	-3.10276	25.6981	26.9972	26.7862	25.6102	26.9932	NA	23.104	NA	23.8839
Ityp00440	9.51802e-07	-3.94821	28.0392	29.1465	30.0246	29.3603	30.1876	25.6843	25.9177	25.5897	25.7344
Ityp00524	4.14958e-06	-5.98913	28.0788	29.7451	31.8702	30.2502	30.9223	24.4709	23.525	24.8376	25.9978
Ityp00525	4.14958e-06	-5.98913	28.0788	29.7451	31.8702	30.2502	30.9223	24.4709	23.525	24.8376	25.9978
Ityp00679	3.96957e-05	-2.45254	30.529	31.3562	31.5376	31.583	31.7112	29.1434	29.0207	29.7003	28.5134
Ityp00898	0.000362902	-2.75489	25.9771	27.8912	28.3927	27.3635	28.5418	25.8645	24.7632	24.6552	25.8867
Ityp01033	0.000245041	-5.69095	27.5812	29.2667	29.9735	28.6793	28.8718	NA	21.8967	NA	25.117
Ityp01077	1.06744e-06	-4.26978	30.724	32.6731	33.1095	32.483	33.3336	28.6563	28.7207	27.9816	29.1616
Ityp01084	0.00105238	-2.73386	25.491	26.84	26.2382	26.5603	25.9202	23.0912	25.0253	22.8508	NA
Ityp01215	0.0179817	-2.79703	27.0814	29.3374	28.0633	28.6413	27.1653	NA	23.8429	NA	27.1668
Ityp01222	0.00564343	-2.21004	28.4114	29.4009	29.5266	29.5195	30.0358	27.6058	27.413	27.0627	27.5611
Ityp01265	0.000227359	-2.1279	31.5485	32.1556	32.8389	32.4113	32.6351	30.3668	30.922	29.5927	30.6479
Ityp01734	9.64928e-06	-6.67156	27.675	30.3115	30.6686	30.2855	30.2004	NA	23.6973	22.8006	24.5869
Ityp01791	0.00304698	-4.87778	26.8135	25.7033	28.1982	27.4829	27.4265	NA	22.3249	NA	NA
Ityp01873	0.000116466	-3.89427	27.0801	27.7232	27.7585	28.3867	27.5578	NA	23.5268	24.3978	NA
Ityp01928	0.000648098	-4.13575	26.2011	26.9872	26.6873	26.6408	25.8676	NA	22.4099	NA	NA
Ityp01930	0.000648098	-4.13575	26.2011	26.9872	26.6873	26.6408	25.8676	NA	22.4099	NA	NA
Ityp01950	0.0215099	-2.44261	26.2751	27.0051	26.2925	26.075	26.249	23.9628	NA	NA	NA
Ityp02064	0.00071291	-2.0851	24.4568	25.7834	25.3974	26.133	25.7899	23.2213	23.7452	24.204	23.5928
Ityp02185	0.000212925	-2.71785	28.9598	30.0455	30.4789	29.7022	30.2634	27.3465	28.2865	27.2122	26.7734
Ityp02292	0.00193736	-2.54828	25.9599	27.9478	25.712	27.1088	26.1551	24.2333	24.5608	NA	23.7539
Ityp02330	0.0117906	-2.45551	25.6049	26.4672	26.6337	27.3394	25.5249	NA	22.4554	24.0972	25.5547
Ityp02444	0.0215328	-2.62264	24.5634	NA	25.6138	24.5193	26.3568	NA	22.874	NA	NA
Ityp02507	0.00314678	-2.06764	27.4021	28.9769	28.4129	27.8896	28.2431	24.8856	27.4869	26.0542	26.8254
Ityp02543	0.00317366	-2.06725	25.3088	26.1414	26.6034	26.7381	27.0496	24.8851	24.6177	23.8804	24.8803
Ityp02604	2.4618e-07	-4.48974	29.6772	31.8593	32.2764	31.4407	32.1	26.6093	27.715	27.7089	27.6843
Ityp02605	8.99216e-05	-2.68194	33.7069	34.7634	35.1826	35.0268	35.4212	31.8202	32.5698	32.1004	33.1758
Ityp02701	8.23316e-05	-3.37181	26.8264	27.9117	28.2267	28.443	27.3826	24.2721	24.2855	25.0728	24.8464
Ityp02730	0.0317761	-2.10496	24.6912	24.9704	25.9565	26.1839	26.1577	NA	25.0957	22.3286	NA
Ityp03005	0.0130709	-2.49813	26.4321	25.9431	26.9179	27.0135	28.2447	25.1103	22.8982	25.5865	NA
Ityp03049	0.00147603	-2.51567	26.1058	27.3743	26.7852	26.9209	26.972	NA	25.0468	23.4465	24.9991
Ityp03050	0.0009539	-2.34156	26.8251	27.6654	27.4231	27.9276	27.6006	25.692	25.1214	25.1244	NA
Ityp03156	0.00150992	-3.76925	28.5171	29.6151	30.5172	30.6185	30.1001	24.9165	27.4344	24.8832	28.5397
Ityp03165	0.00101751	-3.60955	29.6943	31.4012	31.0548	31.1571	31.3098	28.3613	25.1776	28.7885	28.1573
Ityp03211	2.28411e-05	-5.13517	31.2231	33.6756	33.4777	33.1269	33.3526	25.6802	29.6087	28.6313	29.172
Ityp03212	1.12506e-07	-4.36108	31.3985	33.5159	33.6553	33.4212	33.536	29.1274	29.4859	29.3214	28.7495
Ityp03444	2.4618e-07	-4.97671	27.0826	29.4718	29.3671	29.2008	29.4479	24.9855	24.1396	24.3676	24.0882
Ityp03445	0.0136094	-2.89015	25.6593	25.457	26.6833	26.8564	26.7589	23.5488	NA	NA	NA
Ityp03469	0.000599094	-2.54074	27.2565	29.7095	28.947	28.5881	28.2608	26.3591	25.9153	25.8269	27.2412
Ityp03472	0.000175821	-2.4656	29.1591	29.618	29.9113	30.1338	30.8758	27.7981	28.5336	27.1082	27.2366
Ityp03497	0.0110667	-2.32236	25.8248	NA	26.5276	26.6367	26.2744	23.6364	24.678	NA	NA
Ityp03509	1.53524e-05	-3.76533	28.6832	29.4013	30.5409	29.8112	30.7881	NA	26.8256	25.8625	26.422
Ityp03637	0.00904953	-2.3891	27.7875	29.7188	29.485	29.4746	29.2074	NA	27.5658	28.334	25.3472
Ityp03643	9.67568e-05	-4.06394	28.2966	29.9441	30.1154	30.497	30.9047	NA	25.221	26.151	27.5321
Ityp03746	0.00167052	-2.21223	29.1876	30.1224	29.8233	30.479	29.7648	28.3737	27.0309	28.4528	27.4831
Ityp03822	0.0218714	-2.15082	27.6902	28.4082	28.8749	29.3725	28.5906	NA	27.1209	25.5725	27.2888
Ityp03931	0.00203904	-3.09208	27.0142	27.8384	28.3873	29.3014	28.0998	27.7818	24.6485	24.9063	23.922
Ityp03948	0.000778546	-2.30057	26.1496	25.9946	27.7529	27.4177	27.129	NA	24.609	25.1724	24.5376
Ityp03953	0.00300547	-2.09378	26.3596	26.3998	26.8653	27.3538	27.3847	NA	25.318	24.4962	NA
Ityp04079	9.79184e-05	-3.29705	30.1674	31.5748	32.1556	31.5299	31.4798	27.7823	28.2299	27.9808	29.5588
Ityp04090	0.03257	-2.34744	26.0599	26.6547	26.5497	27.5812	26.7311	25.6813	26.9826	21.8054	23.6576
Ityp04133	0.0429384	-2.33212	24.9841	27.0995	26.1727	25.7492	27.313	23.7671	26.2938	22.6936	NA
Ityp04466	0.00101047	-2.15406	28.9742	28.9772	29.8146	29.428	30.3444	28.0819	28.1382	27.1435	26.5843
Ityp04490	0.0127226	-2.25758	25.2891	25.3165	25.8419	26.0024	26.246	NA	23.5941	NA	NA
Ityp04512	0.0166683	-2.00999	24.3797	25.189	24.7538	25.6225	26.3567	23.1083	23.3295	NA	23.9736
Ityp04644	1.56417e-06	-7.26774	28.8549	31.9574	31.527	31.4294	31.6748	NA	24.1503	24.6085	NA
Ityp04680	0.00167052	-3.64214	25.7397	26.8569	27.2532	26.4621	27.3244	NA	23.332	NA	NA
Ityp04697	0.00511793	-3.77922	25.2215	26.7168	26.1921	26.2077	25.2265	NA	22.3065	NA	NA
Ityp04707	3.55639e-05	-5.60462	28.4146	28.308	29.2821	30.7483	29.5202	NA	23.9148	23.8053	NA
Ityp04708	0.000137409	-3.45227	29.874	30.4465	31.1913	31.9237	30.6381	29.0512	26.2482	27.2117	27.8795
Ityp04709	0.00970453	-2.0161	29.8403	31.1789	31.133	30.4704	30.5406	29.1816	29.7699	28.9185	27.3885
Ityp04814	0.00167052	-2.68072	30.7415	30.621	31.8799	31.8319	32.5152	29.2338	29.8954	29.7555	27.2403
Ityp04821	0.0127408	-2.08075	25.9412	26.948	27.291	27.5376	27.5848	25.2747	24.9771	NA	25.527
Ityp05078	0.00101047	-3.47068	26.6313	28.3016	27.6864	27.7782	27.953	NA	NA	NA	24.4591
Ityp05166	3.46766e-05	-2.70163	30.2988	31.1881	31.5769	31.4445	31.689	28.1965	29.5587	28.5428	28.7941
Ityp05243	4.50791e-05	-2.14592	35.1194	36.3878	36.0046	35.9924	36.4726	34.4025	33.9465	33.6876	34.2371
Ityp05293	0.0402089	-2.17135	25.7127	26.3825	27.2865	26.4136	26.8637	26.322	22.3295	25.0442	NA
Ityp05766	0.00364995	-2.84046	26.8158	27.7098	27.4776	27.5233	27.2037	NA	24.6381	NA	NA
Ityp05779	0.000400486	-5.57426	30.4166	31.7218	31.7289	32.4793	31.9089	NA	26.18	29.244	23.7323
Ityp05781	0.0052363	-2.92542	26.5564	28.2046	27.3668	27.4192	25.5051	NA	24.494	23.9031	NA
Ityp06152	4.66855e-05	-3.59357	28.404	29.9283	29.8806	30.4675	30.1856	27.4723	27.326	25.9481	25.3413
Ityp06268	1.7559e-05	-4.05473	30.2767	32.008	32.4446	31.8967	32.6797	28.849	27.4406	27.2744	29.2461
Ityp06280	0.0237126	-3.31731	24.9482	25.2758	26.1967	26.2174	26.6442	NA	NA	NA	22.7662
Ityp06312	9.5507e-05	-2.76163	29.6357	31.0837	30.421	30.6476	31.2191	26.9348	28.6453	28.3967	28.3481
Ityp06375	0.0001852	-2.7728	26.5699	28.1223	27.534	27.836	27.5055	NA	24.8619	25.0914	NA
Ityp06393	0.0035241	-2.12041	24.9336	25.3948	24.9195	NA	26.0514	NA	23.5308	23.1388	NA
Ityp06658	0.00831817	-2.29039	26.8508	28.6509	28.102	27.6248	27.4839	26.5292	26.1259	25.6723	24.3726
Ityp06845	0.00595478	-2.32421	28.6486	28.892	29.8775	29.5385	29.5087	25.8859	28.3575	26.3179	27.9586
Ityp06956	0.00956146	-2.37132	26.5502	27.3518	26.6348	27.1486	26.5364	NA	NA	NA	24.5466
Ityp06969	0.0320688	-2.53813	24.788	26.0127	23.9758	25.5935	27.2566	NA	23.9423	NA	22.4007
Ityp06986	0.0118817	-2.59974	25.3512	26.6636	25.6602	25.903	25.2589	NA	23.2717	NA	NA
Ityp06990	9.5507e-05	-2.76163	29.6357	31.0837	30.421	30.6476	31.2191	26.9348	28.6453	28.3967	28.3481
Ityp07037	0.00246551	-2.28242	25.2526	26.9044	26.5456	26.0949	26.0623	24.9133	23.5175	NA	23.9273
Ityp07038	0.00018585	-4.35155	25.5148	27.3037	27.4538	26.9091	26.8189	NA	21.8792	NA	23.6605
Ityp07044	1.7559e-05	-4.05473	30.2767	32.008	32.4446	31.8967	32.6797	28.849	27.4406	27.2744	29.2461
Ityp07078	0.0414971	-2.15232	26.8337	27.0786	28.6731	28.3635	28.434	NA	NA	NA	25.985
Ityp07364	0.00180974	-3.3965	28.4353	29.552	30.1395	30.1599	30.4758	27.1447	24.7056	26.6523	28.2387
Ityp07410	0.00283776	-3.15081	26.9826	28.7563	27.878	28.5829	28.0805	25.4737	25.3689	22.8595	26.9924
Ityp07440	0.0245502	-2.25755	25.7921	27.4754	25.0343	27.1198	26.269	NA	24.153	24.2811	NA
Ityp07657	2.44389e-05	-3.43853	28.1777	29.9736	29.1024	29.3001	30.0262	NA	25.3412	26.1464	26.9985
Ityp07725	8.23316e-05	-5.21995	28.2789	29.858	29.2887	29.1326	29.1871	NA	24.1466	NA	NA
Ityp07753	0.0483548	-2.68141	26.2383	27.9029	26.9097	27.1268	25.5857	NA	24.1999	NA	NA
Ityp08017	0.0454074	-2.51581	25.8682	25.3602	26.7695	27.0789	27.5233	NA	24.1672	NA	NA
Ityp08087	0.00101751	-2.34656	29.5316	29.2783	30.4968	30.03	31.5997	28.1369	28.0999	27.8924	27.8894
Ityp08138	1.2692e-05	-3.11378	27.2076	28.3013	28.8394	28.9064	28.875	25.032	26.1014	25.5357	25.7979
Ityp08378	0.00661735	-3.34468	25.1598	25.3938	26.5717	26.1579	26.0832	NA	22.707	NA	NA
Ityp08385	0.00180765	-2.49133	27.9101	28.5045	29.0287	29.321	28.4823	25.1394	26.7004	25.8185	27.7129
Ityp08448	0.00203904	-3.67897	24.9374	26.2209	25.7025	25.6844	25.0243	NA	21.9791	NA	NA
Ityp08612	0.0109307	-3.33185	24.9454	26.2867	26.7553	27.1574	27.0472	22.4185	26.0011	NA	22.0198
Ityp08628	0.00084277	-3.66744	27.6625	28.7505	29.009	29.212	29.3106	23.5102	25.3863	25.8665	26.8494
Ityp08674	0.0105318	-3.14928	25.9439	27.309	26.6778	NA	27.1253	NA	23.9196	23.21	24.5348
Ityp08730	4.27946e-05	-2.51174	25.0701	25.8553	26.6487	26.169	26.8708	23.5898	24.3082	23.4434	24.1554
Ityp08814	0.0434099	-3.67646	23.8011	28.6536	28.1546	24.7387	24.8776	22.614	23.7351	21.6939	23.6755
Ityp09149	0.0122454	-2.55893	26.7134	26.6577	26.3963	27.3908	27.6772	NA	24.4716	NA	NA
Ityp09202	0.0244002	-2.36596	27.1719	28.4521	28.4129	27.3713	28.6443	26.6852	23.0393	26.2628	27.4295
Ityp09295	0.0081163	-2.00352	28.9998	30.0961	30.2614	29.9652	30.1464	28.0047	28.3958	26.7894	29.2651
Ityp09327	0.00153382	-2.19112	26.4486	27.8774	26.8305	27.4433	26.5973	25.378	25.5673	23.9176	25.1212
Ityp09728	0.00486625	-2.51691	24.063	25.205	24.1783	24.8933	NA	NA	22.6492	21.8347	NA
Ityp09852	9.51802e-07	-4.8432	26.9851	28.7046	29.5456	29.3879	29.2221	NA	24.4409	24.0849	24.5898
Ityp09986	0.00575515	-2.91828	26.4917	28.3357	28.4287	27.2592	28.3097	26.5805	23.7497	NA	NA
Ityp10054	0.00427649	-2.29999	28.4542	29.8385	29.9272	29.7318	29.7973	27.4771	27.779	26.7125	28.1262
Ityp10092	0.00167052	-2.21223	29.1876	30.1224	29.8233	30.479	29.7648	28.3737	27.0309	28.4528	27.4831
Ityp10208	0.00137576	-2.30809	24.2371	26.1732	25.4897	26.422	26.1456	23.308	24.128	NA	23.8126
Ityp10209	0.000740326	-2.16242	26.0425	27.6221	27.309	26.4072	26.6203	24.2409	25.5236	24.5416	25.0028
Ityp10221	0.0166939	-2.80646	26.2733	25.299	27.3511	27.6177	27.3702	NA	24.103	NA	NA
Ityp10375	5.51672e-06	-3.99279	28.6159	29.7159	30.6438	30.3804	30.7303	25.8082	26.6693	26.8131	26.2086
Ityp10381	0.00932337	-2.55433	26.6072	26.2969	27.0803	27.1377	27.0437	NA	24.3353	NA	NA
Ityp10700	0.00137576	-2.22071	25.4365	26.3101	26.6278	26.3584	26.8997	24.4222	24.4868	NA	24.076
Ityp10724	0.00671601	-2.37528	24.8766	26.2709	26.4032	25.5491	26.5015	NA	24.0466	24.4675	22.9036
Ityp11250	0.0470578	-2.73444	24.3405	25.6223	25.5274	23.7137	24.5839	NA	22.1274	NA	NA
Ityp11333	0.000153927	-3.97376	27.1592	29.3663	29.0484	28.9308	28.634	24.7062	24.7826	24.4228	26.1728
Ityp11433	0.00855951	-2.55237	24.1393	24.6773	25.4914	25.2663	24.1759	NA	22.3504	NA	NA
Ityp11551	0.00368506	-3.76598	25.822	26.1853	28.2878	28.2168	27.3335	23.7399	NA	NA	NA
Ityp11612	4.54625e-05	-3.73129	28.6576	29.8613	30.9778	30.5553	30.9484	26.3991	26.5904	25.9768	28.4513
Ityp11631	0.00209257	-2.21471	25.2438	26.0173	25.664	26.1816	25.3377	NA	23.8702	23.3007	NA
Ityp11664	1.06744e-06	-4.26978	30.724	32.6731	33.1095	32.483	33.3336	28.6563	28.7207	27.9816	29.1616
Ityp11812	3.16801e-05	-3.57164	27.7269	29.76	29.1628	29.4579	28.6173	24.9786	26.8724	25.8649	24.9955
Ityp11909	0.000313603	-2.47605	25.6405	26.0575	26.2168	26.1219	26.9625	23.7967	23.6827	24.1115	NA
Ityp12039	0.00130392	-2.3791	30.1604	31.183	31.3709	31.2773	32.1494	28.0267	28.9161	29.3675	30.1538
Ityp12066	4.3919e-05	-2.57026	27.2599	27.9686	28.4084	28.7024	28.5986	25.6921	25.7069	25.5145	26.4833
Ityp12093	0.00102062	-2.67431	31.6157	33.4009	33.0584	32.8037	32.8714	28.9097	30.9984	30.2399	31.2891
Ityp12208	0.00219559	-3.54877	28.8925	29.7919	31.19	30.7597	30.9937	26.8745	26.1812	NA	28.3494
Ityp12239	0.0202188	-2.44421	23.906	24.9584	24.8753	NA	24.4949	22.332	NA	NA	NA
Ityp12247	0.00246551	-2.50088	26.0316	26.5218	27.1435	27.5184	27.4182	23.8435	25.0482	23.4494	26.2574
Ityp12423	0.00910648	-2.72394	27.6766	28.3211	29.3187	28.9288	28.6925	25.0609	25.7455	26.2501	27.3089
Ityp12447	0.00864548	-2.35271	26.8078	28.0684	27.9592	28.2889	28.2831	NA	NA	NA	25.7972
Ityp12475	2.3495e-05	-2.90863	28.0034	29.0189	29.4632	29.0159	29.6092	NA	26.8091	25.7512	26.5442
Ityp12514	0.0127408	-3.64714	24.3437	NA	23.6575	25.9535	25.5386	NA	21.4028	NA	NA
Ityp12525	0.000494713	-2.94549	25.5932	26.5341	26.9942	26.7207	27.1927	23.6428	24.187	NA	NA
Ityp12565	0.0123725	-2.08445	26.1664	27.8118	26.3766	26.883	26.3583	25.2841	25.568	23.4669	NA
Ityp12593	0.00103791	-3.42418	27.4708	29.2717	29.0113	29.4208	28.543	NA	23.9005	25.5336	27.4785
Ityp12615	0.00706942	-2.64943	25.2884	25.8446	27.3711	26.5245	26.3491	NA	24.5064	NA	23.2394
Ityp12762	0.018758	-2.24424	26.1407	26.7013	27.2403	27.0309	27.0085	24.5233	NA	NA	24.9787
Ityp12777	0.0334353	-2.08062	26.1719	27.1584	27.4916	28.6019	27.4717	23.4485	26.1009	26.0261	26.8255
Ityp12840	0.000778633	-2.16794	27.218	27.6644	28.4899	27.7784	28.6891	NA	26.0432	25.8081	26.1112
Ityp12851	0.00955729	-2.74012	25.3314	25.9361	26.0121	26.2474	25.7565	NA	23.2479	NA	NA
Ityp13082	0.0118817	-2.11327	25.8698	26.5679	26.6147	26.1055	25.8819	24.1792	NA	NA	NA
Ityp13361	0.000153927	-3.97376	27.1592	29.3663	29.0484	28.9308	28.634	24.7062	24.7826	24.4228	26.1728
Ityp13440	3.5758e-05	-3.16358	31.9504	33.4611	33.7692	33.295	33.7109	30.7214	29.9906	29.6719	31.1978
Ityp13473	0.00084277	-3.66744	27.6625	28.7505	29.009	29.212	29.3106	23.5102	25.3863	25.8665	26.8494
Ityp13729	0.0194197	-4.27874	24.2446	NA	NA	26.0491	25.0403	NA	21.266	NA	NA
Ityp13834	2.3457e-06	-3.92008	31.4644	33.4195	33.5165	33.1668	32.8506	28.7422	29.2356	29.3576	29.9377
Ityp13936	0.0120678	-2.77934	24.3525	25.9518	24.9123	25.6803	26.1006	NA	NA	NA	22.8819
Ityp14016	0.0114696	-2.22475	28.3514	29.3733	29.6346	29.9024	29.3096	25.8671	27.861	26.3791	29.2136
Ityp14094	0.0350265	-2.82386	24.9561	25.8301	24.4699	25.7944	25.031	23.6819	21.2331	NA	NA
Ityp14124	0.000326948	-2.50663	30.1819	31.1403	31.5717	31.0994	31.2568	28.3225	28.7543	28.1477	29.8171
Ityp14172	0.00641738	-3.18381	30.1574	31.5378	32.0082	30.9642	30.3788	27.4648	26.3294	NA	30.3212
Ityp14221	0.000263565	-3.7827	25.9242	27.6649	26.3414	26.6443	26.6907	NA	22.6436	NA	23.4617
Ityp14334	0.000494713	-2.56567	26.6723	27.4924	27.3954	27.7321	28.0471	24.9782	25.8344	24.4907	NA
Ityp14363	3.16801e-05	-3.57164	27.7269	29.76	29.1628	29.4579	28.6173	24.9786	26.8724	25.8649	24.9955
Ityp14592	0.0035241	-3.19089	25.9942	25.9331	27.5146	26.4902	26.4854	NA	23.415	NA	NA
Ityp14823	0.00241093	-4.53679	28.6755	30.6356	30.801	30.5458	30.7667	23.2126	27.1204	25.7391	28.5299
Ityp14895	0.000153927	-4.00381	26.9435	28.0247	28.9894	28.7745	28.805	NA	24.5161	23.57	25.8476
Ityp15199	0.00104918	-3.06975	26.4728	27.0991	27.5574	27.475	27.2896	22.662	25.2535	24.9411	NA
Ityp15288	0.000448775	-4.2399	25.664	27.5631	26.4762	26.9888	27.2639	NA	23.0512	22.5765	22.8716
Ityp15328	0.00025513	-2.20935	28.8523	30.045	29.6861	29.5283	29.5257	27.5089	27.39	28.1419	26.9067
Ityp15621	0.000351459	-2.17768	25.9843	26.2444	26.839	26.7663	27.5782	24.2371	25.2364	24.1196	25.124
Ityp15760	0.0054061	-2.68982	24.6609	24.3942	25.7539	25.6878	26.7327	23.0112	22.1337	22.8419	23.8225
Ityp15784	0.00199371	-3.58276	26.0983	26.689	26.459	27.1755	27.3832	NA	NA	NA	23.3439
Ityp15795	0.0010028	-2.53366	27.3045	28.1645	28.9008	28.4217	28.8212	25.1842	26.2452	25.13	27.6142
Ityp16341	0.000190014	-2.68113	25.9841	26.8614	26.8944	26.8831	27.2059	24.9602	24.0467	23.2129	24.9004
Ityp16439	0.000422062	-3.30391	26.8463	28.0737	28.3825	27.4651	27.7339	NA	24.5797	23.4689	25.781
Ityp17054	0.000366873	-2.91216	26.1717	28.408	26.7029	27.8307	27.4625	25.2706	25.4755	24.0158	23.9937
Ityp17263	0.00299202	-2.59603	25.4137	26.6641	25.4752	26.0709	25.0904	NA	23.5218	NA	22.9365
Ityp17335	0.000190014	-2.68113	25.9841	26.8614	26.8944	26.8831	27.2059	24.9602	24.0467	23.2129	24.9004
Ityp17336	0.000190014	-2.68113	25.9841	26.8614	26.8944	26.8831	27.2059	24.9602	24.0467	23.2129	24.9004
Ityp17337	0.000190014	-2.68113	25.9841	26.8614	26.8944	26.8831	27.2059	24.9602	24.0467	23.2129	24.9004
Ityp17760	0.000708801	-4.2863	27.0986	28.8499	28.9548	29.2661	28.9674	23.8354	22.9397	25.1692	26.9488
Ityp17988	1.06744e-06	-4.26978	30.724	32.6731	33.1095	32.483	33.3336	28.6563	28.7207	27.9816	29.1616
Ityp18407	0.00831817	-2.29039	26.8508	28.6509	28.102	27.6248	27.4839	26.5292	26.1259	25.6723	24.3726
Ityp18408	0.000844518	-4.16226	26.0898	27.2551	28.9909	27.5006	29.2267	25.3177	22.8444	NA	NA
Ityp18428	2.03416e-07	-8.01779	30.2546	33.1619	34.1348	33.5638	33.9307	NA	25.1747	25.2997	26.5656
Ityp18455	0.0094198	-2.22667	24.6754	26.8761	25.7396	26.4594	25.7697	24.6963	24.9169	23.6124	22.7126
Ityp19645	0.000321393	-2.54937	27.0873	27.9662	28.3455	28.4893	28.7571	26.486	25.7173	25.5427	25.6146
Ityp19744	0.000844518	-4.16226	26.0898	27.2551	28.9909	27.5006	29.2267	25.3177	22.8444	NA	NA
Ityp19745	0.00831817	-2.29039	26.8508	28.6509	28.102	27.6248	27.4839	26.5292	26.1259	25.6723	24.3726
Ityp20901	0.000245041	-3.29766	27.6792	28.6121	28.5487	28.5325	29.2897	NA	24.7668	NA	26.1294
Ityp21013	0.00871928	-3.02426	24.5861	25.3465	25.2936	25.3587	25.9208	NA	22.4557	NA	NA
Ityp21903	1.55492e-05	-5.79255	27.7985	29.7221	30.4462	29.6118	30.1959	26.4827	22.448	23.3106	24.5644
Ityp22091	0.00772581	-2.79042	26.8585	28.139	25.7908	25.6644	28.0479	NA	24.1005	24.1397	NA
Ityp22260	0.00203904	-3.67897	24.9374	26.2209	25.7025	25.6844	25.0243	NA	21.9791	NA	NA
Ityp22358	0.00956146	-2.37132	26.5502	27.3518	26.6348	27.1486	26.5364	NA	NA	NA	24.5466
Ityp22474	0.00219559	-3.54877	28.8925	29.7919	31.19	30.7597	30.9937	26.8745	26.1812	NA	28.3494

## Sheet: CF-SF DGE annotated combined
Protein.IDs	CF-SF_log2FoldChange	Description	Length	#Hits	e-Value	sim mean	#GO	GO IDs	GO Names
Ityp00047	-3.48186	hypothetical protein D910_05716	247	1	7.73e-107	80.08
Ityp00092	-3.10276	protein krasavietz	428	1	0	95.01
Ityp00187	4.74128	short/branched chain specific acyl-CoA dehydrogenase, mitochondrial	481	1	0	92.57	3	F:GO:0003995; F:GO:0050660; P:GO:0055114	F:acyl-CoA dehydrogenase activity; F:flavin adenine dinucleotide binding; P:oxidation-reduction process
Ityp00272	2.5419	NADPH:adrenodoxin oxidoreductase, mitochondrial	466	1	0	79.61
Ityp00282	2.01363	xylulose kinase	491	1	0	83.43	3	F:GO:0004856; P:GO:0042732; P:GO:0046835	F:xylulokinase activity; P:D-xylose metabolic process; P:carbohydrate phosphorylation
Ityp00333	2.23886	protein D2-like	178	1	4.54e-90	82.49
Ityp00379	7.71893	hypothetical protein D910_04471	990	1	0	82.84	5	F:GO:0004559; P:GO:0006013; F:GO:0030246; F:GO:0042302; F:GO:0046872	F:alpha-mannosidase activity; P:mannose metabolic process; F:carbohydrate binding; F:structural constituent of cuticle; F:metal ion binding
Ityp00391	2.99573	nuclear receptor coactivator 7	902	1	0	91.85
Ityp00440	-3.94821	synaptic vesicle membrane protein VAT-1 homolog-like	459	1	0	92.92
Ityp00524	-5.98913	troponin T, skeletal muscle-like isoform X2	485	2	1.75e-175	83.59
Ityp00525	-5.98913	troponin T-like	361	1	0	94.59	2	C:GO:0005861; P:GO:0006937	C:troponin complex; P:regulation of muscle contraction
Ityp00535	3.06418	myrosinase 1-like	494	1	0	86.49	2	F:GO:0004553; P:GO:0005975	F:hydrolase activity, hydrolyzing O-glycosyl compounds; P:carbohydrate metabolic process
Ityp00568	2.28318	protocadherin-15 isoform X1	1582	1	0	91.67
Ityp00679	-2.45254	hypothetical protein D910_02224	296	1	2.64e-151	83.78
Ityp00783	2.58665	papilin isoform X1	2754	1	0	79.05
Ityp00885	2.27309	PREDICTED: uncharacterized protein LOC109540509 isoform X2	597	1	0	76.4
Ityp00898	-2.75489	Y-box factor homolog isoform X2	297	1	2.36e-84	77.62	1	F:GO:0003676	F:nucleic acid binding
Ityp00934	4.16826	acidic mammalian chitinase-like	402	1	0	84.08	3	F:GO:0004553; P:GO:0005975; F:GO:0008061	F:hydrolase activity, hydrolyzing O-glycosyl compounds; P:carbohydrate metabolic process; F:chitin binding
Ityp00941	6.47458	myrosinase 1-like	497	1	0	88.91	2	F:GO:0004553; P:GO:0005975	F:hydrolase activity, hydrolyzing O-glycosyl compounds; P:carbohydrate metabolic process
Ityp00960	2.06168	kinesin-like protein KIF14	1427	3	0	80.48	7	F:GO:0003777; F:GO:0005524; C:GO:0005874; C:GO:0005885; P:GO:0007018; F:GO:0008017; P:GO:0034314	F:microtubule motor activity; F:ATP binding; C:microtubule; C:Arp2/3 protein complex; P:microtubule-based movement; F:microtubule binding; P:Arp2/3 complex-mediated actin nucleation
Ityp01033	-5.69095	small heat shock protein	154	1	7.8e-84	93.46
Ityp01054	2.29266	aminopeptidase N-like	922	1	0	89.32
Ityp01077	-4.26978	tubulin beta-1 chain	447	1	0	100	7	F:GO:0003924; F:GO:0005200; F:GO:0005525; C:GO:0005737; C:GO:0005874; P:GO:0007010; P:GO:0007017	F:GTPase activity; F:structural constituent of cytoskeleton; F:GTP binding; C:cytoplasm; C:microtubule; P:cytoskeleton organization; P:microtubule-based process
Ityp01084	-2.73386	oxidative stress-induced growth inhibitor 2	1046	2	0	74.5	6	F:GO:0003924; F:GO:0005525; P:GO:0007186; F:GO:0016491; F:GO:0031683; P:GO:0055114	F:GTPase activity; F:GTP binding; P:G protein-coupled receptor signaling pathway; F:oxidoreductase activity; F:G-protein beta/gamma-subunit complex binding; P:oxidation-reduction process
Ityp01159	2.62184	hypothetical protein YQE_08830, partial	586	1	0	82.68	3	F:GO:0003824; P:GO:0005975; F:GO:0030246	F:catalytic activity; P:carbohydrate metabolic process; F:carbohydrate binding
Ityp01215	-2.79703	60S ribosomal protein L23	140	1	1.1e-94	100	4	F:GO:0003735; P:GO:0006412; C:GO:0022625; F:GO:0070180	F:structural constituent of ribosome; P:translation; C:cytosolic large ribosomal subunit; F:large ribosomal subunit rRNA binding
Ityp01222	-2.21004	12 kDa FK506-binding protein	108	1	3.92e-69	97.22	4	P:GO:0000413; F:GO:0003755; C:GO:0005737; P:GO:0061077	P:protein peptidyl-prolyl isomerization; F:peptidyl-prolyl cis-trans isomerase activity; C:cytoplasm; P:chaperone-mediated protein folding
Ityp01265	-2.1279	transitional endoplasmic reticulum ATPase TER94	914	2	0	96.04	3	F:GO:0005524; C:GO:0016021; F:GO:0016787	F:ATP binding; C:integral component of membrane; F:hydrolase activity
Ityp01386	2.90573	angio-associated migratory cell protein	374	1	1.2e-180	82.57
Ityp01579	2.87464	hypothetical protein D910_03356	309	1	2.35e-165	86.08	1	F:GO:0004067	F:asparaginase activity
Ityp01672	2.25068	protein ABHD4-like	1739	4	0	71.18	2	P:GO:0009166; F:GO:0016787	P:nucleotide catabolic process; F:hydrolase activity
Ityp01734	-6.67156	hypothetical protein D910_08323, partial	566	1	1.34e-17	54.26
Ityp01791	-4.87778	fibrous sheath CABYR-binding protein-like	342	1	6.09e-54	60.47
Ityp01870	3.06802	2-hydroxyacyl-CoA lyase 1	569	1	0	92.79
Ityp01873	-3.89427	heat shock protein 70 A1-like	649	1	0	96.49	1	F:GO:0005524	F:ATP binding
Ityp01905	2.30473	serine/threonine-protein phosphatase 2A catalytic subunit beta isoform	345	1	0	94.51
Ityp01919	2.09432	glyoxylate reductase/hydroxypyruvate reductase	367	1	0	90.78
Ityp01928	-4.13575	hypothetical protein B7P43_G06275	350	1	5.71e-22	48.98
Ityp01930	-4.13575	PREDICTED: uncharacterized protein LOC109544687	365	1	2.34e-42	72.81
Ityp01936	3.27225	PREDICTED: uncharacterized protein LOC109545287 isoform X2	1456	2	0	88.88	6	F:GO:0003735; C:GO:0005840; C:GO:0005885; P:GO:0006412; C:GO:0016021; P:GO:0034314	F:structural constituent of ribosome; C:ribosome; C:Arp2/3 protein complex; P:translation; C:integral component of membrane; P:Arp2/3 complex-mediated actin nucleation
Ityp01950	-2.44261	trans-1,2-dihydrobenzene-1,2-diol dehydrogenase	357	1	1.01e-164	81.46
Ityp02054	4.39953	PREDICTED: uncharacterized protein LOC109540245	338	1	0	90.03
Ityp02055	4.06833	glycoside hydrolase family 48	325	1	8.37e-137	82.37	2	F:GO:0008810; P:GO:0030245	F:cellulase activity; P:cellulose catabolic process
Ityp02064	-2.0851	fatty-acid amide hydrolase 2	1115	2	0	82.63	2	C:GO:0016020; F:GO:0016758	C:membrane; F:transferase activity, transferring hexosyl groups
Ityp02185	-2.71785	lethal(2) giant larvae protein homolog 1 isoform X2	1057	1	0	89.62
Ityp02277	2.91568	contactin-associated protein-like 5	1790	1	0	91.94
Ityp02279	4.90121	PREDICTED: endoglucanase-like	235	1	1.54e-126	84.32	2	P:GO:0005975; F:GO:0008810	P:carbohydrate metabolic process; F:cellulase activity
Ityp02280	4.85669	PREDICTED: endoglucanase-like	244	1	9.08e-125	88.69	2	P:GO:0005975; F:GO:0008810	P:carbohydrate metabolic process; F:cellulase activity
Ityp02292	-2.54828	hypothetical protein D910_01857	587	1	0	80.03	2	F:GO:0004555; P:GO:0005991	F:alpha,alpha-trehalase activity; P:trehalose metabolic process
Ityp02330	-2.45551	PREDICTED: heparanase-like	473	1	0	76.34	2	C:GO:0016020; F:GO:0016798	C:membrane; F:hydrolase activity, acting on glycosyl bonds
Ityp02444	-2.62264	U6 snRNA-associated Sm-like protein LSm3	102	1	2.03e-61	97.06	6	P:GO:0000398; P:GO:0000956; F:GO:0003723; C:GO:0005681; C:GO:0005688; C:GO:0046540	P:mRNA splicing, via spliceosome; P:nuclear-transcribed mRNA catabolic process; F:RNA binding; C:spliceosomal complex; C:U6 snRNP; C:U4/U6 x U5 tri-snRNP complex
Ityp02467	3.04845	PREDICTED: uncharacterized protein LOC109538960 isoform X6	137	1	1.63e-51	83.08
Ityp02486	4.70295	maltase 2-like isoform X2	595	1	0	76.41
Ityp02507	-2.06764	myosin-IA isoform X2	1000	1	0	93.22
Ityp02518	2.71517	---NA---	683
Ityp02543	-2.06725	scaffold attachment factor B1-like	408	1	1.44e-64	70.83
Ityp02604	-4.48974	Myosin heavy chain, muscle	1030	2	0	90.3	4	F:GO:0003774; F:GO:0005524; C:GO:0016459; F:GO:0051015	F:motor activity; F:ATP binding; C:myosin complex; F:actin filament binding
Ityp02605	-2.68194	Myosin heavy chain, muscle	1473	1	0	90.17	4	F:GO:0003774; F:GO:0003779; F:GO:0005524; C:GO:0016459	F:motor activity; F:actin binding; F:ATP binding; C:myosin complex
Ityp02607	2.01354	protein yellow	436	1	0	84.62
		PREDICTED: uncharacterized protein LOC109545295	424	2	5.08e-29	64.94
Ityp02701	-3.37181	NADH-ubiquinone oxidoreductase 75 kDa subunit, mitochondrial	728	1	0	95.33	5	F:GO:0008137; F:GO:0009055; C:GO:0016020; P:GO:0042773; F:GO:0051536	F:NADH dehydrogenase (ubiquinone) activity; F:electron transfer activity; C:membrane; P:ATP synthesis coupled electron transport; F:iron-sulfur cluster binding
Ityp02730	-2.10496	U5 small nuclear ribonucleoprotein 40 kDa protein	349	1	0	94.56
Ityp02735	2.29609	hypothetical protein D910_03481	987	1	0	83.82	7	F:GO:0004152; C:GO:0005737; P:GO:0006207; F:GO:0017113; P:GO:0019483; F:GO:0051539; P:GO:0055114	F:dihydroorotate dehydrogenase activity; C:cytoplasm; P:'de novo' pyrimidine nucleobase biosynthetic process; F:dihydropyrimidine dehydrogenase (NADP+) activity; P:beta-alanine biosynthetic process; F:4 iron, 4 sulfur cluster binding; P:oxidation-reduction process
Ityp03005	-2.49813	unknown	234	1	3.53e-143	93.16	2	F:GO:0016491; P:GO:0055114	F:oxidoreductase activity; P:oxidation-reduction process
Ityp03049	-2.51567	prefoldin subunit 5-like	155	1	3.05e-87	93.55
Ityp03050	-2.34156	unknown	264	1	1.44e-152	89.49	2	F:GO:0016491; P:GO:0055114	F:oxidoreductase activity; P:oxidation-reduction process
Ityp03124	3.23762	hypothetical protein D910_11256	409	1	5.16e-102	61.14
Ityp03125	3.23762	hypothetical protein D910_11256	394	1	2.51e-103	63.24
Ityp03135	5.05155	unknown	362	1	0	86.84	4	F:GO:0004650; C:GO:0005576; P:GO:0005975; P:GO:0071555	F:polygalacturonase activity; C:extracellular region; P:carbohydrate metabolic process; P:cell wall organization
Ityp03136	4.80271	PREDICTED: polygalacturonase-like	363	1	0	88.19	4	F:GO:0004650; C:GO:0005576; P:GO:0005975; P:GO:0071555	F:polygalacturonase activity; C:extracellular region; P:carbohydrate metabolic process; P:cell wall organization
Ityp03156	-3.76925	arylsulfatase B-like	784	2	0	83.94
Ityp03165	-3.60955	putative U5 small nuclear ribonucleoprotein 200 kDa helicase	2142	1	0	98.13
Ityp03211	-5.13517	unknown	164	1	3.77e-84	92.99	2	F:GO:0016491; P:GO:0055114	F:oxidoreductase activity; P:oxidation-reduction process
Ityp03212	-4.36108	unknown	142	1	7.68e-55	91.67	2	F:GO:0016491; P:GO:0055114	F:oxidoreductase activity; P:oxidation-reduction process
Ityp03242	5.41285	unknown	381	1	0	88.98	4	F:GO:0030599; P:GO:0042545; F:GO:0045330; P:GO:0045490	F:pectinesterase activity; P:cell wall modification; F:aspartyl esterase activity; P:pectin catabolic process
Ityp03444	-4.97671	alpha,alpha-trehalose-phosphate synthase [UDP-forming]	889	1	0	97.08
Ityp03445	-2.89015	probable trehalose-phosphate phosphatase 4	275	1	1.21e-143	88.76
Ityp03457	5.19373	hypothetical protein D910_07894	567	1	0	84.96	3	F:GO:0003824; P:GO:0005975; F:GO:0030246	F:catalytic activity; P:carbohydrate metabolic process; F:carbohydrate binding
Ityp03459	4.90628	hypothetical protein D910_07893	451	1	0	91.14	3	F:GO:0003824; P:GO:0005975; F:GO:0030246	F:catalytic activity; P:carbohydrate metabolic process; F:carbohydrate binding
Ityp03469	-2.54074	60S ribosomal protein L9	190	1	4.93e-130	98.41	4	F:GO:0003735; C:GO:0005840; P:GO:0006412; F:GO:0019843	F:structural constituent of ribosome; C:ribosome; P:translation; F:rRNA binding
Ityp03472	-2.4656	hypothetical protein D910_02925	825	1	0	88.33
Ityp03497	-2.32236	C-Myc-binding protein homolog	401	3	4.14e-40	69.25	1	C:GO:0016021	C:integral component of membrane
Ityp03509	-3.76533	moesin/ezrin/radixin homolog 1 isoform X2	567	1	0	98.59	2	F:GO:0003779; C:GO:0005856	F:actin binding; C:cytoskeleton
Ityp03522	2.31939	reticulon-1-A isoform X1	259	1	2.95e-132	84.17	3	C:GO:0005783; C:GO:0005789; C:GO:0016021	C:endoplasmic reticulum; C:endoplasmic reticulum membrane; C:integral component of membrane
Ityp03533	4.42889	hypothetical protein D910_07667	289	1	3.23e-116	77.43	1	F:GO:0008236	F:serine-type peptidase activity
Ityp03548	4.5138	hypothetical protein D910_11706	376	1	0	83.65	2	F:GO:0003824; P:GO:0005975	F:catalytic activity; P:carbohydrate metabolic process
Ityp03633	5.31313	hypothetical protein D910_07935	907	1	0	75.72	2	P:GO:0008152; F:GO:0016798	P:metabolic process; F:hydrolase activity, acting on glycosyl bonds
Ityp03637	-2.3891	60S ribosomal protein L27a isoform X2	148	1	2.23e-100	99.32	3	F:GO:0003735; P:GO:0006412; C:GO:0022625	F:structural constituent of ribosome; P:translation; C:cytosolic large ribosomal subunit
Ityp03643	-4.06394	alcohol dehydrogenase [NADP(+)]-like	320	1	2.41e-119	74.14
Ityp03657	5.43126	PREDICTED: endoglucanase-like	228	1	1.28e-127	85.02	2	P:GO:0005975; F:GO:0008810	P:carbohydrate metabolic process; F:cellulase activity
Ityp03746	-2.21223	hypothetical protein D910_03634	598	1	0	95.78	4	F:GO:0004471; F:GO:0046872; F:GO:0051287; P:GO:0055114	F:malate dehydrogenase (decarboxylating) (NAD+) activity; F:metal ion binding; F:NAD binding; P:oxidation-reduction process
Ityp03816	2.36841	15-hydroxyprostaglandin dehydrogenase [NAD(+)]-like	270	1	2.3e-132	81.55
Ityp03822	-2.15082	PREDICTED: uncharacterized protein LOC108732308 isoform X1	1505	1	1.26e-22	50.86
Ityp03849	2.03454	unknown	517	1	0	96.49	2	F:GO:0004491; P:GO:0055114	F:methylmalonate-semialdehyde dehydrogenase (acylating) activity; P:oxidation-reduction process
Ityp03931	-3.09208	prosaposin isoform X2	818	1	0	77.04
Ityp03940	3.53332	calmodulin	150	1	1.94e-97	97.3	2	F:GO:0005509; P:GO:0019722	F:calcium ion binding; P:calcium-mediated signaling
Ityp03948	-2.30057	unknown	388	1	0	88.92	2	F:GO:0004190; P:GO:0006508	F:aspartic-type endopeptidase activity; P:proteolysis
Ityp03950	2.18642	periodic tryptophan protein 1 homolog	635	2	0	84.46	1	C:GO:0005763	C:mitochondrial small ribosomal subunit
Ityp03953	-2.09378	prefoldin subunit 3-like	187	1	2.29e-111	92.22
Ityp03979	3.84092	hypothetical protein D910_12181	861	1	0	82.47	3	F:GO:0004553; P:GO:0005975; F:GO:0030246	F:hydrolase activity, hydrolyzing O-glycosyl compounds; P:carbohydrate metabolic process; F:carbohydrate binding
Ityp04025	2.75793	unknown	349	1	2.53e-176	83.72	1	F:GO:0016787	F:hydrolase activity
Ityp04079	-3.29705	muscle-specific protein 20	183	1	4.47e-119	96.17
Ityp04081	5.25971	PREDICTED: uncharacterized protein LOC109536045	369	1	0	83.9
Ityp04090	-2.34744	protein kinase C and casein kinase substrate in neurons protein 1 isoform X2	333	1	0	98.41
Ityp04133	-2.33212	eukaryotic translation initiation factor 5B isoform X1	1173	1	0	82.59
Ityp04256	4.26511	myrosinase 1-like	819	3	0	73.58	2	F:GO:0004553; P:GO:0005975	F:hydrolase activity, hydrolyzing O-glycosyl compounds; P:carbohydrate metabolic process
Ityp04286	2.75567	transport and Golgi organization protein 2 homolog	281	1	9.74e-153	85.41
Ityp04378	4.95668	unknown	187	1	1.15e-64	73.74	1	F:GO:0016787	F:hydrolase activity
Ityp04379	3.57801	unknown	540	1	0	72.02	1	F:GO:0016787	F:hydrolase activity
Ityp04411	2.74459	PREDICTED: regucalcin-like	313	1	4.83e-97	66.88
Ityp04427	2.65624	hypothetical protein YQE_03437, partial	298	1	1.74e-128	79.59	5	F:GO:0004525; C:GO:0005742; P:GO:0006396; P:GO:0030150; P:GO:0090502	F:ribonuclease III activity; C:mitochondrial outer membrane translocase complex; P:RNA processing; P:protein import into mitochondrial matrix; P:RNA phosphodiester bond hydrolysis, endonucleolytic
Ityp04442	2.57282	unknown	143	1	3.63e-62	88.64	3	F:GO:0003867; P:GO:0009448; F:GO:0030170	F:4-aminobutyrate transaminase activity; P:gamma-aminobutyric acid metabolic process; F:pyridoxal phosphate binding
Ityp04444	3.0264	hypothetical protein D910_06234	362	1	0	91.2	2	F:GO:0008483; F:GO:0030170	F:transaminase activity; F:pyridoxal phosphate binding
Ityp04459	3.93022	PREDICTED: thioredoxin-2	143	1	3.6e-55	92.86	5	C:GO:0005623; P:GO:0006662; F:GO:0015035; P:GO:0045454; P:GO:0055114	C:cell; P:glycerol ether metabolic process; F:protein disulfide oxidoreductase activity; P:cell redox homeostasis; P:oxidation-reduction process
Ityp04466	-2.15406	hypothetical protein D910_12340	1024	1	0	91.16	3	F:GO:0005524; P:GO:0006464; F:GO:0008641	F:ATP binding; P:cellular protein modification process; F:ubiquitin-like modifier activating enzyme activity
Ityp04490	-2.25758	mesencephalic astrocyte-derived neurotrophic factor homolog	168	1	3.04e-96	90.48
Ityp04512	-2.00999	fatty acyl-CoA reductase wat-like isoform X2	1766	2	0	61.06	5	F:GO:0003824; F:GO:0016491; F:GO:0016740; F:GO:0031177; P:GO:0055114	F:catalytic activity; F:oxidoreductase activity; F:transferase activity; F:phosphopantetheine binding; P:oxidation-reduction process
Ityp04644	-7.26774	Glucose dehydrogenase [acceptor]	636	2	7.91e-173	77.61	3	C:GO:0005576; P:GO:0006869; F:GO:0008289	C:extracellular region; P:lipid transport; F:lipid binding
Ityp04680	-3.64214	46 kDa FK506-binding nuclear protein	328	1	1.83e-95	68.56	3	P:GO:0000413; F:GO:0003755; F:GO:0016853	P:protein peptidyl-prolyl isomerization; F:peptidyl-prolyl cis-trans isomerase activity; F:isomerase activity
Ityp04697	-3.77922	mediator of DNA damage checkpoint protein 1-like	3139	2	0	49.86
Ityp04707	-5.60462	heat shock protein 27-like	165	1	2.27e-79	83.44
Ityp04708	-3.45227	unknown	180	1	6.4e-92	87.98	2	F:GO:0005212; F:GO:0046872	F:structural constituent of eye lens; F:metal ion binding
Ityp04709	-2.0161	ADP,ATP carrier protein 2-like	688	2	0	88.77	4	C:GO:0005743; C:GO:0016021; F:GO:0022857; P:GO:0055085	C:mitochondrial inner membrane; C:integral component of membrane; F:transmembrane transporter activity; P:transmembrane transport
Ityp04774	5.21764	apoptosis-inducing factor 3 isoform X2	585	1	0	89.86
Ityp04814	-2.68072	unknown	415	1	0	95.66	3	F:GO:0004618; F:GO:0005524; P:GO:0006096	F:phosphoglycerate kinase activity; F:ATP binding; P:glycolytic process
Ityp04821	-2.08075	acetyl-CoA carboxylase 2-like protein	2550	2	0	69.77	3	F:GO:0000166; F:GO:0016874; F:GO:0043167	F:nucleotide binding; F:ligase activity; F:ion binding
Ityp04892	4.26091	PREDICTED: titin-like	3947	1	0	83.77
Ityp05062	2.96286	prostatic acid phosphatase	418	1	0	77.32	1	C:GO:0016020	C:membrane
Ityp05078	-3.47068	ruvB-like 2	388	1	5.08e-174	96.63
Ityp05138	4.51808	PREDICTED: brachyurin-like	376	1	2.25e-147	83.04	2	F:GO:0004252; P:GO:0006508	F:serine-type endopeptidase activity; P:proteolysis
Ityp05139	4.71981	hypothetical protein YQE_11756, partial	580	1	0	74.03	1	F:GO:0008236	F:serine-type peptidase activity
Ityp05140	4.13096	hypothetical protein YQE_11756, partial	566	1	0	72.91	1	F:GO:0008236	F:serine-type peptidase activity
Ityp05166	-2.70163	D-arabinitol dehydrogenase 1-like	346	1	0	95.09	3	F:GO:0008270; F:GO:0016491; P:GO:0055114	F:zinc ion binding; F:oxidoreductase activity; P:oxidation-reduction process
Ityp05243	-2.14592	apolipophorins isoform X2	3336	1	0	84.53
Ityp05293	-2.17135	116 kDa U5 small nuclear ribonucleoprotein component	969	1	0	98.66	2	F:GO:0003924; F:GO:0005525	F:GTPase activity; F:GTP binding
Ityp05766	-2.84046	PREDICTED: myosin-10-like	1907	1	0	62.84
Ityp05779	-5.57426	unknown	725	1	0	82.25
Ityp05781	-2.92542	glutathione S-transferase	217	1	7.31e-134	94.01	1	F:GO:0016740	F:transferase activity
Ityp05785	2.35475	hypothetical protein YQE_11212, partial	131	1	2.72e-61	83.97	3	C:GO:0016021; F:GO:0020037; F:GO:0046872	C:integral component of membrane; F:heme binding; F:metal ion binding
Ityp05867	3.57801	juvenile hormone esterase	576	1	0	71.07	1	F:GO:0016787	F:hydrolase activity
Ityp05929	2.29197	protein yellow-like	539	1	0	81.95
Ityp06087	4.11128	PREDICTED: uncharacterized protein LOC109538770	691	1	0	91.37	2	F:GO:0008810; P:GO:0030245	F:cellulase activity; P:cellulose catabolic process
Ityp06152	-3.59357	60S ribosomal protein L5	298	1	0	92.31	5	P:GO:0000027; F:GO:0003735; P:GO:0006412; F:GO:0008097; C:GO:0022625	P:ribosomal large subunit assembly; F:structural constituent of ribosome; P:translation; F:5S rRNA binding; C:cytosolic large ribosomal subunit
Ityp06163	3.21805	discoidin domain-containing receptor 2-like isoform X1	1062	2	0	70.51
Ityp06184	5.23932	hypothetical protein YQE_02802, partial	303	1	2.17e-142	81.57	7	P:GO:0006021; F:GO:0008934; P:GO:0046854; P:GO:0046855; F:GO:0046872; F:GO:0052832; F:GO:0052833	P:inositol biosynthetic process; F:inositol monophosphate 1-phosphatase activity; P:phosphatidylinositol phosphorylation; P:inositol phosphate dephosphorylation; F:metal ion binding; F:inositol monophosphate 3-phosphatase activity; F:inositol monophosphate 4-phosphatase activity
Ityp06185	4.84794	hypothetical protein YQE_02802, partial	288	1	1.62e-142	84.4	7	P:GO:0006021; F:GO:0008934; P:GO:0046854; P:GO:0046855; F:GO:0046872; F:GO:0052832; F:GO:0052833	P:inositol biosynthetic process; F:inositol monophosphate 1-phosphatase activity; P:phosphatidylinositol phosphorylation; P:inositol phosphate dephosphorylation; F:metal ion binding; F:inositol monophosphate 3-phosphatase activity; F:inositol monophosphate 4-phosphatase activity
Ityp06268	-4.05473	Tubulin alpha-1 chain	462	1	0	97.33	7	F:GO:0003924; F:GO:0005200; F:GO:0005525; C:GO:0005737; C:GO:0005874; P:GO:0007010; P:GO:0007017	F:GTPase activity; F:structural constituent of cytoskeleton; F:GTP binding; C:cytoplasm; C:microtubule; P:cytoskeleton organization; P:microtubule-based process
Ityp06280	-3.31731	DNA topoisomerase 2	1499	1	0	80.12
Ityp06286	3.74394	Uninflatable-like protein	3489	1	0	75.25	1	C:GO:0016020	C:membrane
Ityp06312	-2.76163	Transferrin, partial	735	1	0	89.36	1	C:GO:0005615	C:extracellular space
Ityp06375	-2.7728	60S ribosomal protein L24	155	1	2.1e-80	92.9
Ityp06393	-2.12041	acyl-coenzyme A thioesterase 13-like	141	1	2.43e-57	81.43
Ityp06634	2.78689	antichymotrypsin-2-like isoform X11	472	2	1.32e-175	82.75
Ityp06658	-2.29039	peroxisomal multifunctional enzyme type 2	82	1	1.1e-33	80.49
Ityp06845	-2.32421	hypothetical protein D910_03374	256	1	0	96.14
Ityp06956	-2.37132	mitogen-activated protein kinase 1	377	1	0	95.23
Ityp06969	-2.53813	attractin isoform X1	1127	2	0	78.16
Ityp06986	-2.59974	dynactin subunit 1-like isoform X2	1248	1	0	84.1
Ityp06990	-2.76163	PREDICTED: melanotransferrin	855	1	0	86.17
Ityp07037	-2.28242	hypothetical protein YQE_04031, partial	236	1	4.47e-144	92.37
Ityp07038	-4.35155	tetratricopeptide repeat protein 14 homolog isoform X2	794	1	1.71e-136	95.74
Ityp07044	-4.05473	hypothetical protein D910_04720, partial	438	1	0	95.89	6	F:GO:0003924; F:GO:0005200; F:GO:0005525; C:GO:0005874; P:GO:0007010; P:GO:0007017	F:GTPase activity; F:structural constituent of cytoskeleton; F:GTP binding; C:microtubule; P:cytoskeleton organization; P:microtubule-based process
Ityp07078	-2.15232	PREDICTED: uncharacterized protein LOC109539620	470	1	0	96.28	4	F:GO:0003746; F:GO:0003924; F:GO:0005525; P:GO:0006414	F:translation elongation factor activity; F:GTPase activity; F:GTP binding; P:translational elongation
Ityp07149	3.58823	hypothetical protein YQE_08068, partial	927	1	1.64e-175	54.84	3	P:GO:0006508; F:GO:0008237; F:GO:0008270	P:proteolysis; F:metallopeptidase activity; F:zinc ion binding
Ityp07203	4.96049	carbonic anhydrase-related protein 10	1681	3	0	73.13	4	F:GO:0004089; F:GO:0008270; F:GO:0016491; P:GO:0055114	F:carbonate dehydratase activity; F:zinc ion binding; F:oxidoreductase activity; P:oxidation-reduction process
Ityp07313	2.11548	PREDICTED: uncharacterized protein C05D11.1-like	1001	1	0	87.12	3	F:GO:0003824; P:GO:0006508; F:GO:0046872	F:catalytic activity; P:proteolysis; F:metal ion binding
Ityp07358	6.29697	ubiquitin-conjugating enzyme E2Q-like protein 1	248	1	4.67e-158	97.98
Ityp07364	-3.3965	eukaryotic initiation factor 4a	418	1	0	97.37	5	P:GO:0002183; F:GO:0003724; F:GO:0003743; F:GO:0005524; C:GO:0010494	P:cytoplasmic translational initiation; F:RNA helicase activity; F:translation initiation factor activity; F:ATP binding; C:cytoplasmic stress granule
Ityp07410	-3.15081	kinesin heavy chain subunit	1053	1	0	82.43	4	F:GO:0003777; F:GO:0005524; P:GO:0007018; F:GO:0008017	F:microtubule motor activity; F:ATP binding; P:microtubule-based movement; F:microtubule binding
Ityp07440	-2.25755	serine--pyruvate aminotransferase, mitochondrial isoform X2	793	1	0	81.1	1	F:GO:0003824	F:catalytic activity
Ityp07480	3.63484	peroxisomal acyl-coenzyme A oxidase 3	639	1	1.01e-175	61.72	7	F:GO:0003997; C:GO:0005777; P:GO:0006631; P:GO:0006635; F:GO:0016627; P:GO:0055114; F:GO:0071949	F:acyl-CoA oxidase activity; C:peroxisome; P:fatty acid metabolic process; P:fatty acid beta-oxidation; F:oxidoreductase activity, acting on the CH-CH group of donors; P:oxidation-reduction process; F:FAD binding
Ityp07657	-3.43853	inter-alpha-trypsin inhibitor heavy chain H4-like isoform X2	825	1	0	71.24
Ityp07706	5.32787	hypothetical protein D910_10444	890	1	0	70.16	3	F:GO:0004560; P:GO:0005975; P:GO:0006004	F:alpha-L-fucosidase activity; P:carbohydrate metabolic process; P:fucose metabolic process
Ityp07708	3.89341	unknown	443	1	0	90.32	2	F:GO:0004560; P:GO:0006004	F:alpha-L-fucosidase activity; P:fucose metabolic process
Ityp07714	3.71153	lactoylglutathione lyase-like	467	2	1.65e-123	83.77
Ityp07717	2.15618	PREDICTED: uncharacterized protein LOC109545482	473	1	0	95.99	4	F:GO:0003986; P:GO:0006083; F:GO:0008775; P:GO:0019679	F:acetyl-CoA hydrolase activity; P:acetate metabolic process; F:acetate CoA-transferase activity; P:propionate metabolic process, methylcitrate cycle
Ityp07725	-5.21995	PREDICTED: peroxiredoxin-2-like	232	1	1.73e-139	91.38
Ityp07741	2.52329	hypothetical protein YQE_08070, partial	492	1	0	75.71	2	F:GO:0046872; F:GO:0070011	F:metal ion binding; F:peptidase activity, acting on L-amino acid peptides
Ityp07742	2.52329	aminopeptidase N-like	3622	3	0	72.46	1	C:GO:0016020	C:membrane
Ityp07753	-2.68141	protein l(2)37Cc	276	1	0	97.83	1	C:GO:0005743	C:mitochondrial inner membrane
Ityp07906	2.77212	myrosinase 1-like isoform X2	481	1	0	77.14
Ityp08017	-2.51581	unknown	382	1	0	93.21
Ityp08087	-2.34656	moesin/ezrin/radixin homolog 1-like	552	1	0	94.58
Ityp08138	-3.11378	calcyphosin-like protein	215	1	5.52e-136	93.9	1	F:GO:0005509	F:calcium ion binding
Ityp08286	2.66085	zinc finger protein 454-like isoform X1	1191	2	0	74.93
Ityp08338	4.81257	transmembrane protease serine 9-like	289	1	5.22e-131	79.15
Ityp08378	-3.34468	WD repeat and FYVE domain-containing protein 2 isoform X1	406	1	0	95.81	1	F:GO:0046872	F:metal ion binding
Ityp08385	-2.49133	V-type proton ATPase subunit D-like	248	1	2.83e-149	95.56	2	F:GO:0042626; P:GO:0055085	F:ATPase-coupled transmembrane transporter activity; P:transmembrane transport
Ityp08448	-3.67897	signal transducer and activator of transcription 5B isoform X1	796	1	0	81.83	8	F:GO:0000978; F:GO:0001228; C:GO:0005634; C:GO:0005829; P:GO:0006952; P:GO:0007259; P:GO:0042127; P:GO:0045944	F:RNA polymerase II cis-regulatory region sequence-specific DNA binding; F:DNA-binding transcription activator activity, RNA polymerase II-specific; C:nucleus; C:cytosol; P:defense response; P:receptor signaling pathway via JAK-STAT; P:regulation of cell population proliferation; P:positive regulation of transcription by RNA polymerase II
Ityp08503	2.85117	uncharacterized protein LOC108909668	405	1	7.02e-77	55.09
Ityp08529	3.45965	deoxyribose-phosphate aldolase	342	1	0	84.35
Ityp08561	3.16268	hypothetical protein YQE_07676, partial	670	1	0	82.74	2	F:GO:0004565; P:GO:0005975	F:beta-galactosidase activity; P:carbohydrate metabolic process
Ityp08612	-3.33185	probable ubiquitin carboxyl-terminal hydrolase FAF-X	2411	1	0	91.11
Ityp08628	-3.66744	PR-5-like protein	282	1	5.66e-134	85.77
Ityp08674	-3.14928	Wilms tumor protein 1-interacting protein homolog	359	2	4.18e-82	80.39
Ityp08692	3.08994	hypothetical protein YQE_06094, partial	752	1	0	84.29	4	F:GO:0005506; F:GO:0016705; F:GO:0031418; P:GO:0055114	F:iron ion binding; F:oxidoreductase activity, acting on paired donors, with incorporation or reduction of molecular oxygen; F:L-ascorbic acid binding; P:oxidation-reduction process
Ityp08730	-2.51174	hypothetical protein YQE_11286, partial	479	1	0	84.27	4	F:GO:0016491; F:GO:0050661; F:GO:0051287; P:GO:0055114	F:oxidoreductase activity; F:NADP binding; F:NAD binding; P:oxidation-reduction process
Ityp08743	3.8272	unknown	901	1	0	81.92	2	F:GO:0004553; P:GO:0005975	F:hydrolase activity, hydrolyzing O-glycosyl compounds; P:carbohydrate metabolic process
Ityp08814	-3.67646	dnaJ homolog subfamily C member 13 isoform X1	2232	1	0	94.77
Ityp08834	8.61967	protein argonaute-2-like isoform X14	1119	1	0	78.21
Ityp08872	2.31683	DNA damage-binding protein 1	728	1	0	92.65
Ityp08888	4.79553	esterase B1-like	533	1	0	74.04
Ityp08889	2.90879	esterase B1-like	527	1	0	73.61
Ityp08952	4.52737	aminopeptidase N-like	982	1	8.1e-160	55.35
Ityp09149	-2.55893	flavin reductase (NADPH)-like	204	1	2.04e-92	80.3
Ityp09160	2.67952	trypsin precursor	267	1	1.7e-96	71.37	1	F:GO:0008233	F:peptidase activity
Ityp09202	-2.36596	selenide, water dikinase	406	1	0	99.51	1	F:GO:0005524	F:ATP binding
Ityp09295	-2.00352	protein 4.1 homolog isoform X2	2552	1	0	87.95
Ityp09318	2.30231	PREDICTED: basigin	291	1	3.75e-112	75.43	1	C:GO:0016020	C:membrane
Ityp09327	-2.19112	acyl-CoA synthetase family member 3, mitochondrial-like	591	1	0	90.62	1	F:GO:0003824	F:catalytic activity
Ityp09331	5.34846	PREDICTED: uncharacterized protein LOC109534836	483	1	0	81.07	2	F:GO:0008810; P:GO:0030245	F:cellulase activity; P:cellulose catabolic process
Ityp09460	3.57801	venom carboxylesterase-6-like	643	1	2.98e-168	63.02
Ityp09728	-2.51691	stromal cell-derived factor 2	219	1	5.63e-126	89.67
Ityp09799	2.77622	kielin/chordin-like protein	2658	2	0	72.16
Ityp09852	-4.8432	paxillin isoform X4	491	1	0	82.45
Ityp09986	-2.91828	PREDICTED: vigilin	1238	1	0	92.28
Ityp09989	3.03951	peroxisomal acyl-coenzyme A oxidase 3-like	689	1	0	78.83
Ityp10054	-2.29999	PREDICTED: twinfilin	340	1	0	94.41	2	F:GO:0003779; P:GO:0030837	F:actin binding; P:negative regulation of actin filament polymerization
Ityp10092	-2.21223	GTP-binding nuclear protein Ran	215	1	1.59e-156	98.14	5	F:GO:0003924; F:GO:0005525; C:GO:0005634; P:GO:0006913; P:GO:0015031	F:GTPase activity; F:GTP binding; C:nucleus; P:nucleocytoplasmic transport; P:protein transport
Ityp10189	5.63537	basement membrane-specific heparan sulfate proteoglycan core protein isoform X1	882	1	0	85.31
Ityp10190	2.71892	basement membrane-specific heparan sulfate proteoglycan core protein isoform X2	924	1	0	75.96
Ityp10191	5.59471	basement membrane-specific heparan sulfate proteoglycan core protein-like	2143	1	0	66.73
Ityp10195	5.15671	PREDICTED: uncharacterized protein LOC109537565	392	1	2.57e-32	47.43
		caldesmon-like isoform X1	1227	1	7.08e-50	74.44
Ityp10208	-2.30809	multidrug resistance-associated protein 4-like	1349	1	0	89.7
Ityp10209	-2.16242	dolichyl-diphosphooligosaccharide--protein glycosyltransferase subunit 1	461	1	0	82.86
Ityp10221	-2.80646
Ityp10229	3.8469	protein D3-like	213	1	1.46e-76	70.53
Ityp10251	3.57801	esterase E4-like	503	2	0	75.11	1	F:GO:0016787	F:hydrolase activity
Ityp10289	4.01617	probable nuclear transport factor 2 isoform X2	130	1	2.49e-86	97.69
Ityp10312	2.00897	uncharacterized protein LOC108905816 isoform X1	100	1	2.23e-40	93.75
Ityp10346	2.32595	thioredoxin reductase 1, mitochondrial-like isoform X1	536	1	0	92.72
Ityp10375	-3.99279	mannose-1-phosphate guanyltransferase beta	365	1	0	95.6	2	P:GO:0009058; F:GO:0016779	P:biosynthetic process; F:nucleotidyltransferase activity
Ityp10381	-2.55433	hypothetical protein D910_04066	361	1	3.34e-158	78.55	1	F:GO:0003824	F:catalytic activity
Ityp10417	2.39993	beta-galactosidase-1-like protein 3	654	1	0	82.26
Ityp10525	2.29074	selenium-binding protein 1	477	1	0	91.74	1	F:GO:0008430	F:selenium binding
Ityp10689	6.29697	---NA---	253
Ityp10690	3.97542	---NA---	250
Ityp10700	-2.22071	succinate dehydrogenase [ubiquinone] iron-sulfur subunit, mitochondrial	291	1	0	87.58	9	C:GO:0005743; P:GO:0006099; F:GO:0008177; F:GO:0009055; P:GO:0022900; F:GO:0046872; F:GO:0051537; F:GO:0051538; F:GO:0051539	C:mitochondrial inner membrane; P:tricarboxylic acid cycle; F:succinate dehydrogenase (ubiquinone) activity; F:electron transfer activity; P:electron transport chain; F:metal ion binding; F:2 iron, 2 sulfur cluster binding; F:3 iron, 4 sulfur cluster binding; F:4 iron, 4 sulfur cluster binding
Ityp10715	2.84921	laminin subunit alpha	3696	1	0	85.26
Ityp10724	-2.37528	hypothetical protein YQE_09882, partial	192	1	4.06e-127	98.96	11	F:GO:0003677; F:GO:0003678; F:GO:0003924; F:GO:0005524; F:GO:0005525; P:GO:0006289; P:GO:0006367; P:GO:0007064; P:GO:0007264; C:GO:0031390; P:GO:0032508	F:DNA binding; F:DNA helicase activity; F:GTPase activity; F:ATP binding; F:GTP binding; P:nucleotide-excision repair; P:transcription initiation from RNA polymerase II promoter; P:mitotic sister chromatid cohesion; P:small GTPase mediated signal transduction; C:Ctf18 RFC-like complex; P:DNA duplex unwinding
Ityp10785	2.84162	PREDICTED: heparanase-like	477	1	0	83.16	2	C:GO:0016020; F:GO:0016798	C:membrane; F:hydrolase activity, acting on glycosyl bonds
Ityp10788	3.36815	PREDICTED: uncharacterized protein LOC107273280	836	1	0	62.44
Ityp10793	3.58338	unknown	496	1	0	76.83	2	F:GO:0004553; P:GO:0005975	F:hydrolase activity, hydrolyzing O-glycosyl compounds; P:carbohydrate metabolic process
Ityp10951	2.31702	hypothetical protein YQE_09802, partial	493	1	0	79.91	1	C:GO:0016021	C:integral component of membrane
Ityp11019	2.90576	39S ribosomal protein L42, mitochondrial	118	1	3.12e-55	80.99
Ityp11250	-2.73444	sodium- and chloride-dependent neutral and basic amino acid transporter B(0+)-like isoform X1	1374	2	0	79.03	3	F:GO:0005096; P:GO:0007165; P:GO:0043547	F:GTPase activator activity; P:signal transduction; P:positive regulation of GTPase activity
Ityp11304	5.62003	uncharacterized protein LOC108904997	21799	5	0	72.49	2	F:GO:0005509; C:GO:0016020	F:calcium ion binding; C:membrane
Ityp11333	-3.97376
		COP9 signalosome complex subunit 5	351	1	0	95.43	3	F:GO:0004222; P:GO:0006508; C:GO:0008180	F:metalloendopeptidase activity; P:proteolysis; C:COP9 signalosome
Ityp11339	2.94932	alpha-aspartyl dipeptidase	243	1	9.44e-144	90.08	2	P:GO:0006508; F:GO:0008236	P:proteolysis; F:serine-type peptidase activity
Ityp11433	-2.55237	unknown	537	1	0	96.05	3	F:GO:0005509; F:GO:0005525; P:GO:0032456	F:calcium ion binding; F:GTP binding; P:endocytic recycling
Ityp11551	-3.76598	COP9 signalosome complex subunit 7b isoform X1	268	1	1.86e-161	92.19	2	C:GO:0008180; P:GO:0010387	C:COP9 signalosome; P:COP9 signalosome assembly
Ityp11564	2.10581	glucose 1,6-bisphosphate synthase	621	1	0	89.13
Ityp11612	-3.73129	CAD protein isoform X1	2258	1	0	91.63
Ityp11631	-2.21471	myosin regulatory light chain 2	206	1	2.25e-75	96.6	1	F:GO:0005509	F:calcium ion binding
Ityp11636	4.0662	echinoderm microtubule-associated protein-like CG42247	1325	4	0	67.62	1	F:GO:0016740	F:transferase activity
Ityp11662	2.99486	PREDICTED: malectin	275	1	1.23e-134	83.81	2	C:GO:0016021; F:GO:0030246	C:integral component of membrane; F:carbohydrate binding
Ityp11664	-4.26978	splicing factor 3B subunit 1 isoform X1	1319	1	0	98.86
Ityp11704	2.56536	peroxisomal acyl-coenzyme A oxidase 3	699	1	0	80.37	6	F:GO:0005504; C:GO:0005777; F:GO:0016402; P:GO:0033540; P:GO:0055088; F:GO:0071949	F:fatty acid binding; C:peroxisome; F:pristanoyl-CoA oxidase activity; P:fatty acid beta-oxidation using acyl-CoA oxidase; P:lipid homeostasis; F:FAD binding
Ityp11721	2.45402	mitochondrial enolase superfamily member 1-like	199	1	6.21e-124	94.92	3	P:GO:0009063; P:GO:0016052; F:GO:0050023	P:cellular amino acid catabolic process; P:carbohydrate catabolic process; F:L-fuconate dehydratase activity
Ityp11723	2.45402	hypothetical protein YQE_08015, partial	72	1	8.57e-29	100	3	P:GO:0009063; P:GO:0016052; F:GO:0050023	P:cellular amino acid catabolic process; P:carbohydrate catabolic process; F:L-fuconate dehydratase activity
Ityp11732	2.33816	hypothetical protein D910_01115	93	1	4.65e-20	68.89
Ityp11812	-3.57164	tubulin beta chain-like	452	1	0	98.77
Ityp11819	4.69085	PREDICTED: uncharacterized protein LOC109534176	567	1	0	82.06
Ityp11826	3.27852	PREDICTED: brachyurin-like	275	1	6.19e-84	67.75
Ityp11909	-2.47605	hypothetical protein D910_05540	1349	1	0	86.33
Ityp11923	3.80928	hypothetical protein D910_09059	225	1	1.32e-114	85.2	2	F:GO:0004553; P:GO:0005975	F:hydrolase activity, hydrolyzing O-glycosyl compounds; P:carbohydrate metabolic process
Ityp11929	4.48514	hypothetical protein YQE_07676, partial	660	1	0	82.34	2	F:GO:0004565; P:GO:0005975	F:beta-galactosidase activity; P:carbohydrate metabolic process
Ityp12021	4.60528	neurobeachin isoform X3	2959	1	0	87.47
Ityp12024	2.82672	28S ribosomal protein S30, mitochondrial	548	1	0	78.1	1	C:GO:0043229	C:intracellular organelle
		eukaryotic translation initiation factor 5-like	446	1	0	93.27	2	F:GO:0003743; P:GO:0006413	F:translation initiation factor activity; P:translational initiation
Ityp12039	-2.3791	hypothetical protein D910_10652	855	1	0	96.11	5	P:GO:0005975; F:GO:0008184; F:GO:0030170; F:GO:0102250; F:GO:0102499	P:carbohydrate metabolic process; F:glycogen phosphorylase activity; F:pyridoxal phosphate binding; F:linear malto-oligosaccharide phosphorylase activity; F:SHG alpha-glucan phosphorylase activity
Ityp12066	-2.57026	sarcosine dehydrogenase, mitochondrial-like isoform X1	897	1	0	90.64	2	F:GO:0016491; P:GO:0055114	F:oxidoreductase activity; P:oxidation-reduction process
Ityp12093	-2.67431	odorant-binding protein 3	148	1	3.42e-34	59.85	1	F:GO:0005549	F:odorant binding
Ityp12208	-3.54877	hypothetical protein YQE_11637, partial	222	1	7.4e-127	93.98	1	F:GO:0005509	F:calcium ion binding
Ityp12239	-2.44421	high mobility group protein DSP1	203	1	2.01e-105	90.61
Ityp12247	-2.50088	leucine--tRNA ligase, cytoplasmic isoform X1	2182	2	0	71.39	5	F:GO:0002161; F:GO:0004823; F:GO:0005524; P:GO:0006429; P:GO:0106074	F:aminoacyl-tRNA editing activity; F:leucine-tRNA ligase activity; F:ATP binding; P:leucyl-tRNA aminoacylation; P:aminoacyl-tRNA metabolism involved in translational fidelity
Ityp12273	6.96567	cathepsin L1-like	322	1	1.7e-149	77.33	2	P:GO:0006508; F:GO:0008234	P:proteolysis; F:cysteine-type peptidase activity
		striatin-3	718	1	0	88.6
Ityp12417	2.60127	limbic system-associated membrane protein-like isoform X2	467	1	3.08e-123	58.48
Ityp12423	-2.72394	26S protease regulatory subunit 10B	333	1	0	99.69	5	F:GO:0005524; C:GO:0005737; C:GO:0008540; F:GO:0016887; P:GO:0030433	F:ATP binding; C:cytoplasm; C:proteasome regulatory particle, base subcomplex; F:ATPase activity; P:ubiquitin-dependent ERAD pathway
		serine/threonine-protein kinase MARK2-like isoform X16	813	1	0	89.05
Ityp12433	2.58892	eukaryotic translation initiation factor 6	245	1	1.55e-159	94.69	8	F:GO:0003743; C:GO:0005730; C:GO:0005737; P:GO:0006413; P:GO:0042256; P:GO:0042273; F:GO:0043022; F:GO:0043023	F:translation initiation factor activity; C:nucleolus; C:cytoplasm; P:translational initiation; P:mature ribosome assembly; P:ribosomal large subunit biogenesis; F:ribosome binding; F:ribosomal large subunit binding
Ityp12447	-2.35271	aspartate--tRNA ligase, cytoplasmic	527	1	0	92.22
Ityp12475	-2.90863	small ubiquitin-related modifier 3-like	91	1	2.42e-58	97.78
Ityp12514	-3.64714	pre-mRNA-splicing factor ATP-dependent RNA helicase DHX15	518	1	0	96.43	3	F:GO:0004386; F:GO:0005524; C:GO:0016021	F:helicase activity; F:ATP binding; C:integral component of membrane
Ityp12525	-2.94549	nucleoprotein TPR isoform X2	1997	1	0	87.92
Ityp12565	-2.08445	ganglioside-induced differentiation-associated protein 1 isoform X1	382	1	1.78e-177	79.26	1	C:GO:0016021	C:integral component of membrane
Ityp12592	4.85137	PREDICTED: uncharacterized protein LOC109536111 isoform X1	617	1	0	89.09	2	F:GO:0008810; P:GO:0030245	F:cellulase activity; P:cellulose catabolic process
Ityp12593	-3.42418	PREDICTED: uncharacterized protein LOC109536196	286	1	8e-79	72.64
Ityp12594	2.88906	PREDICTED: uncharacterized protein LOC109536112	637	1	0	89.81	2	F:GO:0008810; P:GO:0030245	F:cellulase activity; P:cellulose catabolic process
Ityp12595	8.50473	PREDICTED: uncharacterized protein LOC109536112	638	1	0	88.87	2	F:GO:0008810; P:GO:0030245	F:cellulase activity; P:cellulose catabolic process
Ityp12615	-2.64943	pre-mRNA-processing-splicing factor 8	2364	1	0	99.41	4	P:GO:0000398; C:GO:0005681; F:GO:0017070; F:GO:0030623	P:mRNA splicing, via spliceosome; C:spliceosomal complex; F:U6 snRNA binding; F:U5 snRNA binding
Ityp12762	-2.24424	unknown	430	1	0	94.78	5	P:GO:0001732; F:GO:0003743; C:GO:0016282; C:GO:0033290; C:GO:0071540	P:formation of cytoplasmic translation initiation complex; F:translation initiation factor activity; C:eukaryotic 43S preinitiation complex; C:eukaryotic 48S preinitiation complex; C:eukaryotic translation initiation factor 3 complex, eIF3e
Ityp12777	-2.08062	heterogeneous nuclear ribonucleoprotein U-like protein 2	1060	1	0	65.86
Ityp12787	2.46475	lysozyme C-1-like	144	1	3.1e-73	87.32
Ityp12840	-2.16794	ATP-dependent 6-phosphofructokinase isoform X5	759	1	0	94.28
Ityp12851	-2.74012	integrin-linked protein kinase	762	3	0	77.86	3	F:GO:0004672; F:GO:0005524; P:GO:0006468	F:protein kinase activity; F:ATP binding; P:protein phosphorylation
Ityp12964	4.28177	pancreatic triacylglycerol lipase-like	342	1	3.54e-165	80.7	3	C:GO:0005576; P:GO:0006629; F:GO:0052689	C:extracellular region; P:lipid metabolic process; F:carboxylic ester hydrolase activity
Ityp13082	-2.11327	inosine-5'-monophosphate dehydrogenase	1485	2	0	90.97	4	F:GO:0003677; C:GO:0016514; C:GO:0071564; C:GO:0071565	F:DNA binding; C:SWI/SNF complex; C:npBAF complex; C:nBAF complex
Ityp13132	3.08151	pyridoxal kinase	296	1	2.08e-161	87.21
Ityp13183	2.17155	nodal modulator 1	1161	1	0	81.58
Ityp13355	3.87666	unknown	493	1	0	87.42	1	F:GO:0070569	F:uridylyltransferase activity
Ityp13361	-3.97376	EH domain-containing protein 3 isoform X1	557	1	0	97.13
Ityp13440	-3.16358	elongation factor 1-alpha	463	1	0	98.89
Ityp13473	-3.66744	PR-5-like protein	243	1	5.87e-132	84.58
Ityp13546	3.79385	hypothetical protein D910_11194, partial	371	1	0	81.59	2	F:GO:0004553; P:GO:0005975	F:hydrolase activity, hydrolyzing O-glycosyl compounds; P:carbohydrate metabolic process
Ityp13690	2.15945
Ityp13729	-4.27874	signal recognition particle 14 kDa protein-like	108	1	6.29e-53	92.47
Ityp13834	-3.92008	hypothetical protein D910_05094	202	1	2.53e-81	72.41
Ityp13935	2.23224	farnesol dehydrogenase-like	258	1	5.59e-107	77.61	2	F:GO:0016491; P:GO:0055114	F:oxidoreductase activity; P:oxidation-reduction process
Ityp13936	-2.77934	E3 ubiquitin-protein ligase UBR5 isoform X6	2906	1	0	88.47
Ityp14016	-2.22475	PREDICTED: talin-1	2952	1	0	90.14
Ityp14086	4.14181	unknown	393	1	0	92.77	3	F:GO:0004109; P:GO:0006779; P:GO:0055114	F:coproporphyrinogen oxidase activity; P:porphyrin-containing compound biosynthetic process; P:oxidation-reduction process
Ityp14094	-2.82386	hypothetical protein D910_08599, partial	399	1	0	79.45	2	C:GO:0005747; P:GO:0006120	C:mitochondrial respiratory chain complex I; P:mitochondrial electron transport, NADH to ubiquinone
Ityp14124	-2.50663	hypothetical protein YQE_10930, partial	536	1	0	91.04	2	F:GO:0016620; P:GO:0055114	F:oxidoreductase activity, acting on the aldehyde or oxo group of donors, NAD or NADP as acceptor; P:oxidation-reduction process
Ityp14127	3.72544	aminopeptidase N-like isoform X2	1038	1	0	87.97
Ityp14142	3.4326	unknown	632	1	0	80.03	2	F:GO:0004553; P:GO:0005975	F:hydrolase activity, hydrolyzing O-glycosyl compounds; P:carbohydrate metabolic process
Ityp14172	-3.18381	tropomyosin isoform X15	101	1	2.19e-43	97.53
Ityp14198	2.69485	insulin-degrading enzyme	307	1	4.22e-174	91.21
Ityp14200	2.30222	insulin-degrading enzyme	619	1	0	88.69
Ityp14221	-3.7827	copper transport protein ATX1	71	1	2.66e-32	90.14	2	P:GO:0030001; F:GO:0046872	P:metal ion transport; F:metal ion binding
Ityp14295	4.31685	xaa-Pro dipeptidase	492	1	0	87.6	3	F:GO:0004177; P:GO:0006508; F:GO:0030145	F:aminopeptidase activity; P:proteolysis; F:manganese ion binding
Ityp14334	-2.56567	myosin heavy chain 95F isoform X4	1304	1	0	92.84
Ityp14363	-3.57164	hypothetical protein D910_05540	1349	1	0	86.41
Ityp14491	2.64213	carboxypeptidase Q-like	492	1	0	87.93
Ityp14496	3.43019	uncharacterized family 31 glucosidase KIAA1161-like	461	1	0	78.86	2	F:GO:0004553; P:GO:0005975	F:hydrolase activity, hydrolyzing O-glycosyl compounds; P:carbohydrate metabolic process
Ityp14515	3.30482	PREDICTED: uncharacterized protein LOC109542842	231	1	1.96e-25	54.89
Ityp14591	2.04804	glycerol-3-phosphate phosphatase	309	1	0	94.5	2	P:GO:0016311; F:GO:0016791	P:dephosphorylation; F:phosphatase activity
Ityp14592	-3.19089	shaggy, isoform M	459	1	9.66e-176	80	3	F:GO:0004672; F:GO:0005524; P:GO:0006468	F:protein kinase activity; F:ATP binding; P:protein phosphorylation
Ityp14653	4.23221	beta-1,3-glucan-binding protein-like	379	1	0	83.83	2	F:GO:0004553; P:GO:0005975	F:hydrolase activity, hydrolyzing O-glycosyl compounds; P:carbohydrate metabolic process
Ityp14691	2.18377	histidine--tRNA ligase, cytoplasmic isoform X1	612	1	0	86.53
Ityp14703	3.87374	IDLDH_IPSPIRecName: Full=Ipsdienol dehydrogenase	250	1	7.8e-88	69.64	3	C:GO:0005829; F:GO:0016616; P:GO:0042811	C:cytosol; F:oxidoreductase activity, acting on the CH-OH group of donors, NAD or NADP as acceptor; P:pheromone biosynthetic process
Ityp14785	6.57981	hypothetical protein D910_02685	245	1	1.41e-105	80.93
Ityp14823	-4.53679	staphylococcal nuclease domain-containing protein 1	935	1	0	90.44
Ityp14895	-4.00381	PREDICTED: uncharacterized protein LOC109543843	541	1	1.98e-65	64.61
Ityp15139	5.35754	zinc carboxypeptidase-like	415	1	0	83.5
Ityp15189	3.61479	hypothetical protein D910_01786	500	1	0	84.68	2	F:GO:0004553; P:GO:0005975	F:hydrolase activity, hydrolyzing O-glycosyl compounds; P:carbohydrate metabolic process
Ityp15199	-3.06975	hypothetical protein YQE_03673, partial	334	1	0	86.32	3	F:GO:0004197; P:GO:0006508; P:GO:0050790	F:cysteine-type endopeptidase activity; P:proteolysis; P:regulation of catalytic activity
Ityp15216	3.67272	lysosomal alpha-mannosidase	960	1	0	70.51
Ityp15277	2.22773	uridine diphosphate glucose pyrophosphatase-like	208	1	1.69e-124	90.82	2	F:GO:0016818; F:GO:0046872	F:hydrolase activity, acting on acid anhydrides, in phosphorus-containing anhydrides; F:metal ion binding
Ityp15288	-4.2399	FK506-binding protein 2	161	1	1.96e-105	98.72	3	P:GO:0000413; F:GO:0003755; F:GO:0005509	P:protein peptidyl-prolyl isomerization; F:peptidyl-prolyl cis-trans isomerase activity; F:calcium ion binding
Ityp15328	-2.20935	cytochrome b-c1 complex subunit 2, mitochondrial	441	1	0	91.84
Ityp15509	2.27738	hypothetical protein D910_09240	406	1	6.14e-103	60.3
Ityp15510	5.12355	unknown	411	1	4e-119	65.63
Ityp15516	2.27738	hypothetical protein D910_09240	167	1	1.55e-38	67.72
Ityp15523	2.15732	hypothetical protein D910_05388, partial	205	1	7.61e-88	82.44	4	C:GO:0005737; F:GO:0032440; F:GO:0047522; P:GO:0055114	C:cytoplasm; F:2-alkenal reductase [NAD(P)+] activity; F:15-oxoprostaglandin 13-oxidase activity; P:oxidation-reduction process
Ityp15621	-2.17768	programmed cell death 6-interacting protein	784	1	0	82.93
Ityp15760	-2.68982	cartilage oligomeric matrix protein	1031	1	0	82.49
Ityp15784	-3.58276	unknown	126	1	5.16e-56	88.29
Ityp15788	3.92766	PREDICTED: sarcalumenin	1364	1	0	75.2
Ityp15795	-2.53366	1,4-alpha-glucan-branching enzyme	694	1	0	89.75	4	F:GO:0003844; F:GO:0004553; P:GO:0005978; F:GO:0043169	F:1,4-alpha-glucan branching enzyme activity; F:hydrolase activity, hydrolyzing O-glycosyl compounds; P:glycogen biosynthetic process; F:cation binding
Ityp15881	3.3774	laminin subunit beta-1 isoform X1	2682	3	0	80.97
Ityp15916	2.90619	venom acid phosphatase Acph-1-like	396	1	5.26e-178	82.48	2	F:GO:0003993; P:GO:0016311	F:acid phosphatase activity; P:dephosphorylation
Ityp15930	2.19818	serine protease inhibitor 27A-like	449	1	0	79.32	1	C:GO:0005615	C:extracellular space
Ityp16330	2.02069
Ityp16337	2.27805	protein SEC13 homolog	308	1	0	97.08
Ityp16341	-2.68113	eukaryotic initiation factor 4A-III	401	1	0	98.25	3	F:GO:0003676; F:GO:0004386; F:GO:0005524	F:nucleic acid binding; F:helicase activity; F:ATP binding
Ityp16405	2.40726	xaa-Pro aminopeptidase 1	624	1	0	86.74
Ityp16439	-3.30391	neurochondrin homolog	690	1	0	79.21
Ityp17054	-2.91216	catenin alpha isoform X1	573	1	0	97.21
Ityp17234	2.95481	lysosomal alpha-glucosidase-like	1036	1	0	84.62
Ityp17263	-2.59603	dynamin-1-like protein isoform X3	698	1	0	92.45	4	P:GO:0000266; F:GO:0003924; F:GO:0005525; P:GO:0016559	P:mitochondrial fission; F:GTPase activity; F:GTP binding; P:peroxisome fission
Ityp17335	-2.68113	unknown	118	1	8.51e-51	83.33	2	F:GO:0003676; F:GO:0005524	F:nucleic acid binding; F:ATP binding
Ityp17336	-2.68113	eukaryotic initiation factor 4A-III	83	1	2.37e-48	98.8	7	F:GO:0003724; F:GO:0003729; F:GO:0003743; F:GO:0005524; C:GO:0005730; P:GO:0006413; C:GO:0071013	F:RNA helicase activity; F:mRNA binding; F:translation initiation factor activity; F:ATP binding; C:nucleolus; P:translational initiation; C:catalytic step 2 spliceosome
Ityp17337	-2.68113	eukaryotic initiation factor 4A-III	124	1	1.15e-65	95.41	7	F:GO:0003724; F:GO:0003729; F:GO:0003743; F:GO:0005524; C:GO:0005730; P:GO:0006413; C:GO:0071013	F:RNA helicase activity; F:mRNA binding; F:translation initiation factor activity; F:ATP binding; C:nucleolus; P:translational initiation; C:catalytic step 2 spliceosome
Ityp17452	2.61246	calbindin-32-like isoform X2	206	1	8.79e-103	80.8
Ityp17732	2.98847	laminin subunit gamma-1	1470	1	0	76.33
Ityp17760	-4.2863	ankyrin-3 isoform X5	2203	1	0	81.65
Ityp17764	2.5133	delta(3,5)-Delta(2,4)-dienoyl-CoA isomerase, mitochondrial	307	1	2.49e-164	86.9	1	F:GO:0003824	F:catalytic activity
Ityp17887	6.26822	hypothetical protein D910_00878	471	1	0	81.74	2	F:GO:0004553; P:GO:0005975	F:hydrolase activity, hydrolyzing O-glycosyl compounds; P:carbohydrate metabolic process
Ityp17888	5.0755	hypothetical protein YQE_05045, partial	627	3	6.33e-169	79.29	2	F:GO:0004553; P:GO:0005975	F:hydrolase activity, hydrolyzing O-glycosyl compounds; P:carbohydrate metabolic process
Ityp17890	2.26747	probable 28S ribosomal protein S16, mitochondrial	134	1	1.43e-67	84.21	3	F:GO:0003735; C:GO:0005840; P:GO:0006412	F:structural constituent of ribosome; C:ribosome; P:translation
Ityp17988	-4.26978	tubulin beta chain-like	453	1	0	98.77
Ityp18035	2.45402	hypothetical protein YQE_08015, partial	257	1	4.5e-152	92.4	3	P:GO:0009063; P:GO:0016052; F:GO:0050023	P:cellular amino acid catabolic process; P:carbohydrate catabolic process; F:L-fuconate dehydratase activity
Ityp18344	6.21392	hypothetical protein D910_11222	320	1	4.8e-153	74.71	1	F:GO:0008233	F:peptidase activity
Ityp18407	-2.29039	peroxisomal multifunctional enzyme type 2-like isoform X1	173	1	1.42e-51	80.45
Ityp18408	-4.16226	maternal protein exuperantia-1	451	1	0	79.42	3	F:GO:0003723; F:GO:0042803; P:GO:0045450	F:RNA binding; F:protein homodimerization activity; P:bicoid mRNA localization
Ityp18428	-8.01779	odorant-binding protein 28	132	1	6.59e-29	60.61	1	F:GO:0005549	F:odorant binding
Ityp18434	2.61246	calbindin-32 isoform X1	308	1	0	99.03	1	F:GO:0005509	F:calcium ion binding
Ityp18455	-2.22667	heterogeneous nuclear ribonucleoprotein K isoform X2	382	1	2.41e-77	93.24
Ityp18683	2.17308	unknown	636	1	0	71.92	3	F:GO:0000166; P:GO:0008652; P:GO:1901605	F:nucleotide binding; P:cellular amino acid biosynthetic process; P:alpha-amino acid metabolic process
Ityp18723	2.03646	WD repeat-containing protein 19 isoform X1	2104	4	0	75.84	2	C:GO:0005929; P:GO:0035721	C:cilium; P:intraciliary retrograde transport
Ityp19436	2.55902	peptide methionine sulfoxide reductase isoform X5	214	1	2.84e-118	80.33
Ityp19645	-2.54937	26S protease regulatory subunit 4	457	1	0	87.82	5	F:GO:0005524; C:GO:0005737; F:GO:0008233; F:GO:0036402; P:GO:1901800	F:ATP binding; C:cytoplasm; F:peptidase activity; F:proteasome-activating ATPase activity; P:positive regulation of proteasomal protein catabolic process
Ityp19744	-4.16226	maternal protein exuperantia-1	432	1	0	82.45	3	F:GO:0003723; F:GO:0042803; P:GO:0045450	F:RNA binding; F:protein homodimerization activity; P:bicoid mRNA localization
Ityp19745	-2.29039	peroxisomal multifunctional enzyme type 2-like	723	1	0	84.99	2	F:GO:0016491; P:GO:0055114	F:oxidoreductase activity; P:oxidation-reduction process
Ityp20267	5.50758	venom carboxylesterase-6-like	567	1	0	82.54
Ityp20268	4.06707	unknown	572	1	0	83.3	1	F:GO:0016787	F:hydrolase activity
Ityp20539	4.61943	integumentary mucin C.1-like isoform X2	265	1	3.13e-62	62.99
Ityp20677	3.46084	PREDICTED: uncharacterized protein LOC109542820	660	1	0	69.29
Ityp20692	7.61438	thaumatin-like protein	243	1	4.59e-141	86.59
Ityp20901	-3.29766	ubiquitin-conjugating enzyme E2 variant 2	144	1	3.61e-98	97.22
Ityp21013	-3.02426	unknown	249	1	6.87e-144	90.76	2	F:GO:0005507; P:GO:0055070	F:copper ion binding; P:copper ion homeostasis
Ityp21050	7.61438	thaumatin-like protein	244	1	3.29e-144	86.99
Ityp21074	2.05759	nudC domain-containing protein 1	691	2	0	79.49	3	F:GO:0003979; F:GO:0051287; P:GO:0055114	F:UDP-glucose 6-dehydrogenase activity; F:NAD binding; P:oxidation-reduction process
Ityp21656	2.02662	hypothetical protein D910_03971	525	1	0	84.95	2	F:GO:0004553; P:GO:0005975	F:hydrolase activity, hydrolyzing O-glycosyl compounds; P:carbohydrate metabolic process
Ityp21900	2.86567	hypothetical protein D910_02874	2819	1	0	88.82	3	F:GO:0005044; P:GO:0006897; C:GO:0016021	F:scavenger receptor activity; P:endocytosis; C:integral component of membrane
Ityp21903	-5.79255	hypothetical protein TcasGA2_TC008240	613	1	1.29e-72	64.16	2	C:GO:0005861; P:GO:0006936	C:troponin complex; P:muscle contraction
Ityp21915	2.3897	prolyl 4-hydroxylase subunit alpha-1-like isoform X1	489	1	0	81.06
Ityp22073	3.05988	unknown	128	1	2.62e-63	79.69
Ityp22080	3.88105	venom acid phosphatase Acph-1-like	389	1	3.72e-133	72.7	2	F:GO:0003993; P:GO:0016311	F:acid phosphatase activity; P:dephosphorylation
Ityp22091	-2.79042	hypothetical protein D910_02420	151	1	7.36e-62	80.82	1	P:GO:0032367	P:intracellular cholesterol transport
Ityp22109	3.87374	IDLDH_IPSPIRecName: Full=Ipsdienol dehydrogenase	251	1	6.8e-88	69.64	3	C:GO:0005829; F:GO:0016616; P:GO:0042811	C:cytosol; F:oxidoreductase activity, acting on the CH-OH group of donors, NAD or NADP as acceptor; P:pheromone biosynthetic process
Ityp22171	4.61943	---NA---	74
Ityp22260	-3.67897	signal transducer and activator of transcription 5B isoform X1	621	1	0	78.4
Ityp22358	-2.37132	mitogen-activated protein kinase 1-like protein	202	1	9.58e-111	89.69	3	P:GO:0000165; F:GO:0004707; F:GO:0005524	P:MAPK cascade; F:MAP kinase activity; F:ATP binding
Ityp22474	-3.54877	hypothetical protein YQE_11637, partial	510	2	6.9e-122	82.66	1	F:GO:0005509	F:calcium ion binding
Ityp23289	3.35329	unknown	437	1	0	83.33	3	F:GO:0004181; P:GO:0006508; F:GO:0008270	F:metallocarboxypeptidase activity; P:proteolysis; F:zinc ion binding
Ityp23329	5.01888	PREDICTED: trypsin-1-like	277	1	2.1e-85	71.59

## Sheet: CM-SM up
Protein.IDs	CM-SM_AdjPVal	CM-SM_log2FoldChange	featureAvg	SM_M1	SM_M2	SM_M3	SM_M4	CM_M2	CM_M3	CM_M4
Ityp00187	0.00270615	4.24685	26.7045	24.9444	24.8284	23.5635	NA	29.6092	27.9506	28.517
Ityp00252	0.0187681	2.09131	28.2004	27.5518	25.5727	28.7936	27.304	29.5534	29.4252	29.2119
Ityp00282	0.00154847	4.0651	25.85	25.0868	21.1011	23.8569	23.0239	27.7915	26.9228	27.2826
Ityp00379	3.67082e-05	7.02912	27.2392	23.2156	22.9983	25.9344	23.1824	30.9008	30.6247	31.06
Ityp00391	0.00501848	3.01422	25.5616	24.173	25.0571	24.3791	25.7799	28.1292	27.5938	NA
Ityp00535	0.000184225	3.68917	28.7444	26.5283	26.1988	28.535	26.1964	30.5414	31.0042	30.1157
Ityp00568	0.0103186	2.06543	23.6156	NA	NA	22.6766	22.0843	24.0075	25.1867	24.1434
Ityp00783	0.00102821	2.21217	28.7836	27.0217	27.733	27.8891	28.1292	30.0736	29.1606	30.4821
Ityp00934	0.000151815	5.36866	28.4798	23.7313	NA	26.3209	NA	30.9833	29.9807	30.2202
Ityp00941	0.000339768	5.48527	27.8596	26.2704	23.3915	25.8487	NA	30.9514	30.7421	30.2729
Ityp01159	0.0186792	2.74519	25.2139	24.4387	24.1472	25.8639	NA	27.3399	27.7837	NA
Ityp01579	0.000346608	3.02949	27.5256	27.2205	24.7968	25.4192	26.3089	28.5311	29.215	29.1515
Ityp01672	0.0154907	2.98247	24.3212	NA	23.5849	24.6892	23.6064	NA	26.9426	NA
Ityp01870	3.05312e-06	4.49937	26.4107	24.3345	23.7126	25.3022	24.3341	29.3728	28.4043	28.9836
Ityp02054	0.0109276	3.21753	26.5512	25.6972	24.8207	25.9619	23.0596	29.2223	26.3167	28.7682
Ityp02055	0.0109749	3.46659	26.3055	25.3359	24.9421	26.7774	22.6107	27.5567	28.4573	29.1355
Ityp02171	0.00299306	3.69196	26.959	24.5235	26.0072	22.2817	25.3957	27.509	28.5582	28.6648
Ityp02277	0.0159365	5.08563	25.2656	NA	NA	22.5045	NA	28.1663	29.3216	25.2825
Ityp02279	0.0143381	3.59438	25.2596	NA	22.9089	24.7893	NA	26.4129	28.474	NA
Ityp02280	2.24118e-05	4.55068	26.6878	24.4762	23.6597	NA	23.6295	28.8909	27.825	28.7015
Ityp02486	0.00696508	4.57916	25.8946	23.9565	23.4843	24.2673	NA	28.1333	28.8303	NA
Ityp03038	0.00992636	2.71958	24.7311	23.4731	NA	22.7077	NA	26.0752	25.4581	25.8966
Ityp03124	0.00196322	4.34999	25.6884	NA	24.8945	21.6639	24.0722	27.766	28.2698	27.6448
Ityp03125	0.00196322	4.34999	25.6884	NA	24.8945	21.6639	24.0722	27.766	28.2698	27.6448
Ityp03135	0.00833985	3.91078	26.3181	NA	24.6339	26.5294	22.5539	29.2941	28.7268	27.4288
Ityp03136	0.000151815	5.41395	29.1056	23.5675	27.364	27.9077	26.4079	32.1115	31.8892	31.1766
Ityp03165	0.000507134	2.83287	26.5996	24.9969	23.5269	24.662	24.9823	26.3921	27.699	28.0336
Ityp03242	0.000889772	4.67057	27.7052	NA	NA	23.602	NA	28.6825	28.1866	27.9487
Ityp03457	2.63976e-05	5.23595	29.0935	26.4009	26.6698	27.7674	24.549	31.7973	31.2827	31.6682
Ityp03459	0.000229919	4.62722	27.9614	26.2223	25.5693	26.5398	24.892	30.583	30.14	30.5761
Ityp03533	6.5697e-05	3.87382	28.7881	26.7357	26.659	26.8379	27.8867	30.8258	30.1397	31.7456
Ityp03633	8.28915e-05	4.77338	30.1769	28.1885	27.535	29.1602	26.4926	33.0075	32.5314	32.3133
Ityp03657	2.71588e-05	5.19366	29.3504	25.652	27.3963	28.2173	25.0487	31.6831	31.2413	32.3923
Ityp03706	0.0115807	3.67975	24.5455	NA	NA	23.2046	22.8392	26.0653	27.338	NA
Ityp03761	0.00344675	2.8141	28.3066	27.544	25.1257	28.298	27.2296	29.218	30.3572	30.015
Ityp03816	0.0209078	2.09063	27.0994	27.0984	26.1622	24.2214	25.8851	28.9094	27.6906	27.1972
Ityp03840	0.0489222	2.30828	24.31	NA	22.7908	NA	NA	24.3658	26.1193	24.812
Ityp03849	0.00033553	2.12292	29.646	29.2304	28.5066	28.8885	28.5241	31.2722	31.0847	30.374
Ityp03852	0.0268353	2.30454	25.1941	24.4233	24.5497	25.3997	25.4168	25.8983	28.6055	NA
Ityp03873	0.0234122	4.00457	25.3153	NA	21.3571	25.4984	24.1106	27.0023	28.3176	NA
Ityp03940	0.0403938	2.88806	30.0598	24.9492	29.1845	31.3002	30.2041	31.6547	31.3624	32.3756
Ityp03979	0.00445648	3.59007	27.0991	24.8667	25.1758	27.7465	24.2178	29.1608	28.7091	29.4054
Ityp03992	0.0110035	2.33715	25.0421	23.4168	23.6782	25.4574	23.7115	25.6615	27.1447	NA
Ityp04025	0.0349316	2.26591	26.2391	24.5985	NA	NA	NA	27.2031	26.7907	26.5993
Ityp04081	0.000815771	4.20167	26.2683	24.5436	24.5784	25.7691	23.0885	28.8209	28.523	28.7458
Ityp04136	0.00550302	4.02047	24.4971	23.547	24.3406	21.6353	23.807	29.2176	25.4883	NA
Ityp04256	0.00412901	5.80099	27.2267	24.5766	NA	23.4744	NA	29.6543	29.9986	NA
Ityp04379	0.0017107	4.00937	27.4307	26.6955	24.8226	27.4278	24.5971	29.5752	30.215	NA
Ityp04411	0.000149557	2.55627	29.1695	27.8884	27.9337	27.7782	28.087	30.7883	30.3566	30.2894
Ityp04442	0.00154416	2.46899	27.1385	25.581	26.5457	26.2525	26.6609	29.1977	29.1934	27.796
Ityp04444	0.00263294	2.18145	28.078	27.9602	26.9854	26.9972	27.1991	29.9181	29.7337	28.749
Ityp04649	0.000310324	2.34458	30.4409	29.3199	28.4687	28.9632	29.1894	31.2917	31.2106	31.4874
Ityp04774	8.06842e-06	5.13928	27.5037	25.6655	24.3139	25.2282	25.6141	31.1487	30.3959	29.4895
Ityp04892	0.000141937	4.08438	27.1997	26.1899	23.8753	24.7657	26.7487	29.671	29.0108	29.756
Ityp05138	1.59975e-05	5.16948	31.222	29.2112	27.7924	27.3185	29.6289	34.0791	32.5588	34.3338
Ityp05139	1.71681e-05	4.7515	30.6624	29.2194	28.0513	27.3372	28.9118	33.557	32.3554	33.4819
Ityp05140	0.00103967	3.59062	31.9013	30.9731	28.4777	30.2298	31.0469	34.2334	32.917	34.1671
Ityp05480	0.0128749	2.43758	25.6483	25.3141	23.2913	24.029	25.18	26.4256	27.3568	NA
Ityp05785	0.000611003	2.95451	28.6366	26.5303	27.3281	27.7233	28.3412	30.8426	30.3875	30.0757
Ityp05867	0.0017107	4.00937	27.4307	26.6955	24.8226	27.4278	24.5971	29.5752	30.215	NA
Ityp06087	7.97621e-05	5.01648	30.5417	27.627	28.1101	29.9627	26.6995	32.8794	33.0795	33.3901
Ityp06163	0.00196322	3.56984	26.1558	25.4625	25.9565	22.9449	24.8296	28.464	28.3247	28.316
Ityp06183	0.0189466	3.13575	24.8466	NA	24.0062	23.3742	24.0288	25.6531	26.1962	28.9671
Ityp06184	1.64963e-05	4.91639	26.9788	24.8073	25.1724	24.1195	26.24	30.772	30.2955	28.9361
Ityp06185	0.000120599	3.77999	26.9145	25.9133	25.5441	24.2637	26.2419	29.8899	29.4283	28.494
Ityp06286	1.62033e-05	4.4871	26.8041	23.2943	24.2699	25.124	24.9819	29.2668	28.3508	29.0963
Ityp06634	2.93771e-05	2.81277	30.1806	29.3988	29.4887	28.8937	29.2155	32.3092	32.0363	31.8403
Ityp07149	5.65105e-05	5.44976	25.4488	NA	24.7094	22.4864	24.6243	29.3846	29.5484	29.2363
Ityp07150	0.00436404	2.37492	30.3977	28.3631	30.0855	29.3934	29.1151	31.5363	32.0723	31.2341
Ityp07303	0.00769539	2.03966	29.5639	29.1616	26.6475	28.3722	28.8657	30.1296	29.7498	31.0249
Ityp07313	0.00290488	2.3017	27.7257	26.6837	26.4018	27.2921	26.7371	29.8029	29.7407	27.6975
Ityp07317	0.00476836	3.13496	25.66	NA	23.893	24.8317	23.6033	27.3628	27.1323	27.2377
Ityp07358	0.00784769	3.39573	27.7234	NA	25.0047	28.3083	24.2488	28.3241	29.7024	29.7224
Ityp07480	0.00588286	3.99861	25.7574	23.1332	NA	24.1504	NA	27.4934	28.4739	26.9539
Ityp07706	0.0100746	3.64323	25.4243	23.4285	NA	23.7077	NA	27.8986	26.524	NA
Ityp07708	0.00564538	3.16915	27.0737	24.694	24.1543	27.3125	NA	28.9897	28.8871	27.7914
Ityp07714	0.000949479	4.45242	26.6581	NA	23.2882	25.4756	25.034	29.2647	28.8387	NA
Ityp07741	8.06842e-06	5.35761	29.7203	27.4672	27.7971	27.5154	26.4536	33.1785	32.5657	32.2536
Ityp07742	8.06842e-06	5.35761	29.7203	27.4672	27.7971	27.5154	26.4536	33.1785	32.5657	32.2536
Ityp07906	0.0078916	2.33335	27.0244	26.8166	27.0682	27.0462	24.9909	29.2204	28.0261	29.1949
Ityp08286	0.00172321	3.97488	26.1273	NA	24.6155	NA	22.4988	27.5203	27.2082	27.8676
Ityp08338	0.00424863	4.31666	25.033	NA	23.4606	23.98	22.3387	27.5485	27.6044	NA
Ityp08529	0.00368075	2.43244	25.8151	25.388	24.8864	23.6214	24.9146	27.5108	26.8426	27.0517
Ityp08561	0.00817727	2.69533	27.8707	25.0984	26.7482	28.3978	26.224	29.4235	29.5232	28.9906
Ityp08743	0.000673185	3.30031	28.8396	26.8198	26.5575	28.5087	26.951	30.791	30.4613	30.2764
Ityp08834	9.05322e-05	8.79319	27.4227	NA	NA	NA	21.668	29.548	30.0078	31.8278
Ityp08872	0.000509517	3.38968	25.8387	23.3067	23.8545	25.4999	23.9461	27.9703	28.1628	26.4913
Ityp08888	0.000306283	5.51912	26.5231	NA	23.3656	NA	23.4556	29.6056	28.7814	28.402
Ityp08889	0.000912966	3.12372	25.9935	25.075	24.0877	24.4978	23.7166	28.2739	27.819	26.311
Ityp09138	0.0113922	2.31423	25.8606	26.0081	24.7675	24.8355	25.4246	28.1117	27.0347	NA
Ityp09331	0.00071934	4.83353	27.1588	24.1519	25.4136	26.3488	24.176	29.4141	29.5806	30.5737
Ityp09460	0.0017107	4.00937	27.4307	26.6955	24.8226	27.4278	24.5971	29.5752	30.215	NA
Ityp09741	0.0110991	3.72769	26.329	25.3228	26.9002	25.8475	23.6115	29.4254	28.871	NA
Ityp09989	0.0116887	2.85992	26.0413	24.0766	25.9985	26.5336	23.6758	27.8843	27.9715	27.9373
Ityp10056	0.00383928	2.1821	24.2698	23.1834	22.719	NA	22.3882	24.5037	25.7346	24.5986
Ityp10189	1.64963e-05	5.34777	27.3111	NA	24.1576	24.9678	25.1258	30.4345	29.2909	30.5691
Ityp10190	0.00137678	4.69852	27.5396	23.6298	23.2117	26.039	27.5863	29.9885	29.256	30.2012
Ityp10191	7.26796e-05	5.66557	26.9895	22.8341	22.8704	25.6028	26.1956	30.024	29.4161	30.6838
Ityp10195	0.0407476	2.879	25.9252	25.5606	NA	24.0694	22.8953	27.1159	26.1342	27.9122
Ityp10213	0.000222785	2.14866	29.6535	28.2362	28.626	28.3625	29.0756	30.6279	30.3673	31.176
Ityp10229	0.00263294	3.18571	25.51	23.2591	23.8827	24.3569	24.9006	26.0746	28.4964	NA
Ityp10251	0.0017107	4.00937	27.4307	26.6955	24.8226	27.4278	24.5971	29.5752	30.215	NA
Ityp10310	0.000673185	3.76825	29.2478	26.7373	25.5032	27.3012	29.3915	31.0174	30.5698	31.4174
Ityp10312	0.0103054	2.02011	24.7523	23.6799	23.1324	NA	23.3286	24.5647	26.1237	25.5128
Ityp10346	0.00270615	2.1077	29.7309	29.8214	28.4934	29.4606	28.7274	31.3698	31.1882	31.1422
Ityp10347	0.013341	2.84113	23.9774	21.9419	NA	23.557	22.5315	NA	25.5179	NA
Ityp10353	0.013341	2.84113	23.9774	21.9419	NA	23.557	22.5315	NA	25.5179	NA
Ityp10689	0.00784769	3.39573	27.7234	NA	25.0047	28.3083	24.2488	28.3241	29.7024	29.7224
Ityp10690	0.0072873	2.38882	30.978	29.4387	30.0841	30.2841	29.4347	32.2856	31.8709	32.4411
Ityp10715	3.92588e-06	3.46763	30.1022	28.2028	28.5674	28.5075	28.9415	32.0567	31.7819	32.2288
Ityp10755	0.0372878	2.69255	22.4987	NA	NA	21.7612	NA	NA	24.4538	NA
Ityp10788	0.000115214	5.21091	26.521	23.053	24.6677	24.4437	25.0845	30.2983	28.5784	29.6927
Ityp10793	0.0289291	3.24618	24.9608	NA	NA	24.2058	NA	27.4452	27.4587	NA
Ityp11087	0.00918891	2.14522	25.5247	NA	24.7591	24.7549	25.11	27.2656	26.7741	NA
Ityp11304	0.00649588	2.58678	25.5913	NA	NA	24.2967	23.6609	26.7843	27.134	25.7784
Ityp11339	0.00783229	2.51784	26.0179	25.3592	25.1686	24.4638	25.1754	26.4432	28.676	NA
Ityp11500	0.000740572	2.99415	25.725	NA	23.5123	22.7208	24.6096	26.6599	26.165	27.0002
Ityp11636	0.000747085	3.84898	27.3975	NA	NA	24.9046	25.5012	29.4319	28.995	28.7288
Ityp11654	3.05312e-06	3.58525	32.8094	30.6299	29.7981	30.7046	30.8414	34.0029	34.2328	34.0005
Ityp11662	0.00554157	2.81558	25.1677	NA	23.7082	25.5396	24.1091	28.1573	26.5123	27.1342
Ityp11704	0.00229385	4.02782	25.7266	23.7162	22.3616	24.8934	24.945	28.8566	28.9748	26.1892
Ityp11725	0.00501848	4.1403	24.7402	NA	NA	22.9281	23.0155	NA	27.1121	NA
Ityp11819	0.0247151	4.26878	25.777	NA	NA	22.7573	NA	27.602	28.1559	25.3202
Ityp11826	0.00225221	2.52862	29.9759	29.4962	28.6184	28.6427	29.3946	31.6818	31.296	31.722
Ityp11923	0.00866473	2.91626	25.7763	25.9908	23.2946	25.2969	23.6778	28.1735	26.9834	27.2869
Ityp11929	0.00550302	3.95766	25.054	NA	NA	23.9664	22.1306	26.0713	27.941	NA
Ityp11942	0.000576998	2.52371	27.2086	25.3909	26.3879	26.5686	26.5558	28.8748	28.2358	29.138
Ityp12004	0.0104948	2.0305	25.6345	NA	24.8575	24.4699	24.7407	26.6432	27.6426	25.8737
Ityp12273	3.07496e-05	5.95396	26.1706	22.1103	NA	22.2183	NA	28.9784	27.7014	27.675
Ityp12377	0.0213467	2.34357	29.5631	28.7833	28.2632	28.1743	28.1072	30.6939	30.975	30.3578
Ityp12417	0.00200171	2.03411	28.4057	27.1352	28.1276	27.6286	27.7544	30.2311	29.9084	28.9473
Ityp12592	0.0328842	2.62805	25.1838	23.3292	NA	24.0703	NA	26.966	27.3288	24.6886
Ityp12594	0.00121377	2.64461	34.5965	33.2527	33.1115	34.2976	32.2611	36.1151	35.7238	35.7871
Ityp12595	5.09833e-07	8.31363	29.9503	25.3821	26.246	26.0463	25.2432	34.6513	34.393	33.0848
Ityp12842	0.000407686	2.25345	25.9926	25.16	24.361	24.9102	25.0747	27.2807	27.2131	26.896
Ityp12964	0.00196322	2.93759	24.0121	NA	NA	22.7285	22.1245	25.0262	25.702	NA
Ityp13088	0.00231147	2.04721	28.8498	27.7729	28.5126	28.5915	27.4736	30.8271	30.1022	29.4753
Ityp13183	0.0073775	2.11659	25.8736	24.2748	25.0616	25.8377	25.5989	27.5411	27.0464	27.3422
Ityp13285	0.0142521	2.15858	26.787	23.6372	26.7842	26.0417	25.8333	27.2892	28.1849	27.724
Ityp13355	0.00311046	2.56967	27.1032	26.0063	25.3467	26.3705	25.2667	27.5236	29.5559	27.8721
Ityp13482	0.0247151	2.65949	26.3197	24.7184	23.4055	24.6996	25.4126	26.0331	28.7712	26.8512
Ityp13546	0.00332886	3.18973	26.1217	23.8079	25.3759	25.9669	NA	28.0879	28.392	NA
Ityp14079	0.0173803	3.6179	25.4734	NA	24.5339	25.7466	22.4901	27.1158	27.7598	28.7487
Ityp14086	0.000551629	2.81335	26.4302	26.2673	25.3792	25.0426	25.664	28.8354	28.2397	28.1297
Ityp14093	0.000906476	2.38034	25.055	23.4275	23.5753	23.5661	23.6997	25.5185	26.3271	25.9969
Ityp14106	0.0196607	2.11973	25.625	26.1066	25.7903	24.5705	24.7542	28.5127	26.3376	NA
Ityp14111	1.26646e-05	3.82739	25.7837	23.502	NA	22.7844	22.4804	27.0958	26.1028	27.0504
Ityp14127	0.00195793	3.2266	27.3267	25.9358	25.3656	26.3182	25.8005	30.3544	29.937	26.9535
Ityp14128	0.0430062	2.02452	24.2293	24.0547	NA	22.1028	22.1686	23.5255	25.7638	25.1103
Ityp14142	0.0407476	2.41927	27.5167	26.0246	26.6712	27.1533	25.7029	28.7462	29.7527	27.9229
Ityp14183	0.0021102	2.74688	25.9813	25.5085	23.4719	23.2906	23.8537	27.1052	26.157	27.0721
Ityp14295	0.00240708	2.18318	28.203	27.1529	28.0376	27.1534	27.6461	29.6173	29.906	29.5188
Ityp14296	0.0149808	2.38826	27.2185	25.6324	26.7782	26.4122	26.5118	29.2811	29.3937	27.4909
Ityp14331	0.037203	2.56165	26.1263	26.4385	26.268	NA	26.4049	NA	28.9321	NA
Ityp14429	0.0308493	2.65889	27.0631	26.6077	25.8314	28.6073	24.2664	29.237	29.1084	28.6159
Ityp14515	0.00368075	3.04619	30.7387	27.8304	29.3148	31.0828	28.1309	31.0325	32.2227	33.1526
Ityp14653	0.000359749	4.12011	25.4051	23.9697	23.6293	24.8008	23.205	28.0509	27.9918	NA
Ityp14703	0.00473534	4.19227	25.344	23.9365	23.1392	22.8834	23.2762	27.7949	28.6589	26.0494
Ityp14785	0.000339768	4.74137	26.0314	22.9355	23.7917	23.0652	NA	27.7297	28.2813	NA
Ityp15189	0.0221831	3.70435	25.7453	NA	NA	22.646	NA	26.2222	27.0104	25.8184
Ityp15321	0.0178657	2.98957	24.5762	22.5113	23.555	NA	NA	NA	26.0227	NA
Ityp15509	0.00569068	2.29522	26.7874	26.3227	26.5444	25.4421	25.6534	28.0867	28.4851	NA
Ityp15510	0.000160886	4.58381	26.3826	22.9837	25.2996	24.7632	24.9608	29.0291	29.8202	28.4076
Ityp15516	0.00569068	2.29522	26.7874	26.3227	26.5444	25.4421	25.6534	28.0867	28.4851	NA
Ityp15523	0.016439	2.0874	27.8366	26.1564	27.4206	27.931	27.2298	29.0708	29.0185	29.7263
Ityp15748	0.00446683	2.8583	26.1214	24.4406	26.3491	26.0795	25.2815	27.7026	29.0894	NA
Ityp15812	0.0128749	2.43758	25.6483	25.3141	23.2913	24.029	25.18	26.4256	27.3568	NA
Ityp15869	3.05312e-06	3.58525	32.8094	30.6299	29.7981	30.7046	30.8414	34.0029	34.2328	34.0005
Ityp15881	2.71588e-05	3.45839	29.3932	28.3466	27.6454	27.8964	27.8934	31.3346	30.977	31.9
Ityp15916	0.00344675	3.40611	26.6396	24.9795	25.7405	24.2824	NA	28.9532	28.0655	28.2019
Ityp16405	0.0026926	2.22701	28.8111	27.6609	28.3346	27.6103	28.203	30.2898	30.5232	29.7245
Ityp17495	0.0128749	2.43758	25.6483	25.3141	23.2913	24.029	25.18	26.4256	27.3568	NA
Ityp17653	0.0128749	2.43758	25.6483	25.3141	23.2913	24.029	25.18	26.4256	27.3568	NA
Ityp17732	2.5907e-06	4.26787	28.8555	26.4962	27.6568	26.7625	26.8301	31.2792	31.0494	31.2841
Ityp17764	0.0338235	2.28484	27.9205	27.8248	28.4327	26.9042	24.6217	29.869	28.8645	28.9586
Ityp17887	0.000149557	7.55717	26.3645	23.0782	21.9468	25.2473	22.1168	29.3934	29.2216	33.3484
Ityp18344	0.000120599	5.71968	26.2555	23.2405	22.5277	24.9935	NA	28.7481	28.8818	30.2909
Ityp18509	0.0128749	2.43758	25.6483	25.3141	23.2913	24.029	25.18	26.4256	27.3568	NA
Ityp18683	0.0159365	2.08627	25.165	25.4985	24.2345	23.9571	22.1845	26.2849	26.2997	25.5801
Ityp18891	0.0128749	2.43758	25.6483	25.3141	23.2913	24.029	25.18	26.4256	27.3568	NA
Ityp19436	0.000545244	4.15682	26.2874	23.3026	25.2498	23.4795	25.0781	28.3374	28.5845	28.381
Ityp20267	0.000149557	4.36886	26.3742	NA	23.8434	25.0572	23.7341	28.533	28.254	28.9542
Ityp20268	0.00674842	4.71369	25.4542	23.9991	23.0128	25.0474	22.399	27.972	28.6845	NA
Ityp20471	0.0128749	2.43758	25.6483	25.3141	23.2913	24.029	25.18	26.4256	27.3568	NA
Ityp20539	0.00154847	2.40877	25.6623	NA	24.1066	23.936	24.0549	26.9871	25.88	26.4567
Ityp20639	0.0128749	2.43758	25.6483	25.3141	23.2913	24.029	25.18	26.4256	27.3568	NA
Ityp20677	2.93771e-05	3.13304	28.2309	27.402	26.5362	25.7499	26.4711	29.4653	29.6995	29.8538
Ityp20692	4.43043e-05	7.25537	28.6761	NA	24.0358	26.2395	24.2885	32.3373	31.1596	32.8331
Ityp20740	0.0128749	2.43758	25.6483	25.3141	23.2913	24.029	25.18	26.4256	27.3568	NA
Ityp20787	0.0128749	2.43758	25.6483	25.3141	23.2913	24.029	25.18	26.4256	27.3568	NA
Ityp20892	0.000578167	3.14225	26.0163	24.1558	24.2424	23.7668	24.6298	27.0818	27.0758	27.8653
Ityp21050	4.43043e-05	7.25537	28.6761	NA	24.0358	26.2395	24.2885	32.3373	31.1596	32.8331
Ityp21074	0.0015525	3.53531	27.9243	24.4802	24.7579	25.8575	27.948	29.6817	28.2272	29.9798
Ityp21656	0.0126954	2.19577	28.3864	28.0164	27.0349	28.0858	26.4349	29.3134	30.2584	29.1946
Ityp21900	0.00696508	2.74189	24.5197	23.187	23.8585	22.9889	23.4392	27.5232	26.661	24.1467
Ityp22073	0.0247151	2.63686	26.1075	NA	25.1011	24.1987	25.9921	27.974	28.4327	26.7958
Ityp22080	0.0144563	4.88321	25.3265	NA	24.2361	25.3827	21.7819	28.3118	29.0551	NA
Ityp22109	0.00473534	4.19227	25.344	23.9365	23.1392	22.8834	23.2762	27.7949	28.6589	26.0494
Ityp22171	0.00154847	2.40877	25.6623	NA	24.1066	23.936	24.0549	26.9871	25.88	26.4567
Ityp23136	0.0128749	2.43758	25.6483	25.3141	23.2913	24.029	25.18	26.4256	27.3568	NA
Ityp23240	0.0238798	2.13236	24.774	25.1931	NA	24.6625	NA	26.8852	27.2351	NA
Ityp23289	0.000409987	4.41522	25.6328	24.2104	24.1261	24.2328	24.4982	29.3302	28.798	27.918
Ityp23329	0.000723714	4.83428	28.3739	24.656	26.0913	26.3594	27.452	31.5144	30.9527	30.4548
Ityp23594	0.037203	2.56165	26.1263	26.4385	26.268	NA	26.4049	NA	28.9321	NA
Ityp23773	0.0238798	2.13236	24.774	25.1931	NA	24.6625	NA	26.8852	27.2351	NA
Ityp23792	0.0128749	2.43758	25.6483	25.3141	23.2913	24.029	25.18	26.4256	27.3568	NA

## Sheet: CM-SM down
Protein.IDs	CM-SM_AdjPVal	CM-SM_log2FoldChange	featureAvg	SM_M1	SM_M2	SM_M3	SM_M4	CM_M2	CM_M3	CM_M4
Ityp00092	0.000120599	-4.21686	25.6981	28.0331	27.312	26.5358	27.0761	23.1167	22.9281	NA
Ityp00440	2.5907e-06	-3.92222	28.0392	30.2329	29.9943	30.3127	29.8659	25.7132	26.7182	26.1063
Ityp00490	0.00231147	-2.00223	28.6461	29.1316	29.648	29.864	29.3662	27.6393	26.6	28.2614
Ityp00524	4.01883e-06	-7.45999	28.0788	31.9016	31.3107	30.6675	30.3893	23.8243	23.3902	NA
Ityp00525	4.01883e-06	-7.45999	28.0788	31.9016	31.3107	30.6675	30.3893	23.8243	23.3902	NA
Ityp00655	0.0223293	-2.26798	25.7709	27.1068	26.0381	27.8613	25.9254	23.2896	25.6403	NA
Ityp00679	0.000101982	-2.489	30.529	31.5984	31.5265	32.1303	32.0798	29.4843	29.6074	28.9425
Ityp00866	0.00386002	-3.0206	25.5476	25.3794	27.1212	26.4354	26.4975	NA	22.4209	24.2547
Ityp01033	0.000720546	-6.58343	27.5812	29.9444	29.4686	28.3622	29.162	NA	22.6509	NA
Ityp01077	3.92588e-06	-4.07416	30.724	32.959	32.1036	32.37	32.2602	27.7883	28.4144	28.8445
Ityp01084	0.0159365	-2.03292	25.491	26.8356	26.8649	25.93	26.3177	24.288	24.6203	NA
Ityp01215	0.0070581	-3.40554	27.0814	28.1948	28.2213	27.4125	27.8853	24.1406	24.9052	NA
Ityp01222	0.00231147	-2.82285	28.4114	29.5826	29.0191	29.3923	30.0138	25.3179	26.0199	28.6994
Ityp01265	0.000149557	-2.5145	31.5485	32.6327	32.8205	32.9918	32.5272	29.7442	30.5362	30.4053
Ityp01372	0.00734295	-2.06359	24.6875	24.3965	25.281	25.1262	24.8823	23.0406	22.6753	NA
Ityp01560	0.0482116	-2.88148	25.0923	24.4807	26.878	26.0681	25.9044	NA	22.9513	NA
Ityp01734	1.20969e-05	-7.81261	27.675	31.7349	30.4846	29.5993	30.0812	NA	21.2459	24.0789
Ityp01791	0.00396329	-4.80255	26.8135	27.8234	29.6055	28.3727	27.64	NA	23.5579	NA
Ityp01822	0.0161139	-4.20591	27.2771	28.3101	27.4096	28.4037	28.2059	23.5266	24.2262	NA
Ityp01873	0.00110674	-2.93039	27.0801	29.4025	27.7358	28.2829	28.8931	25.4894	25.807	NA
Ityp01928	0.00650222	-2.24857	26.2011	27.7093	27.2895	26.7619	27.6499	24.4537	25.7545	NA
Ityp01930	0.00650222	-2.24857	26.2011	27.7093	27.2895	26.7619	27.6499	24.4537	25.7545	NA
Ityp01950	0.01429	-2.71858	26.2751	28.0673	26.4834	27.5321	26.625	NA	24.4584	NA
Ityp01987	0.00501848	-4.33861	26.6664	28.4067	27.9972	27.5801	27.5571	NA	21.8628	25.2305
Ityp02018	0.00370896	-2.94793	25.438	25.5601	26.2665	26.3214	26.8993	22.0022	24.6256	NA
Ityp02292	0.00649588	-2.45477	25.9599	27.4465	27.1557	26.7806	27.2286	25.273	24.1231	NA
Ityp02604	1.47779e-06	-4.15823	29.6772	31.4164	31.3624	31.5943	31.4774	27.1947	27.1395	27.579
Ityp02605	0.00125636	-2.15501	33.7069	33.9853	34.815	34.8698	34.6203	31.8625	32.2312	33.159
Ityp02624	0.000149557	-3.52943	26.9012	28.6845	28.2885	27.553	28.6566	23.9432	24.9768	25.3786
Ityp02626	0.0164339	-2.24586	26.3474	28.3437	26.8601	25.9716	27.4773	24.7926	NA	25.0421
Ityp02633	0.0274452	-2.36825	24.6493	25.5311	26.6351	26.0389	26.314	NA	24.3227	23.2003
Ityp02716	0.0187681	-2.37196	24.2278	24.091	25.8731	26.4854	24.5625	23.0418	22.6426	22.9587
Ityp02856	0.0480664	-4.21823	25.2126	27.0152	NA	25.2873	26.9429	NA	22.1969	NA
Ityp02947	0.0115508	-2.09306	26.6294	27.8219	27.1961	27.6196	26.0517	25.3036	25.8697	24.0645
Ityp02995	0.00173162	-3.66406	27.4915	28.6589	28.6852	27.4776	28.1717	NA	24.5843	NA
Ityp03049	0.0136902	-2.02384	26.1058	27.4063	26.949	26.4963	27.0675	NA	25.7702	24.1416
Ityp03156	0.00446683	-3.56904	28.5171	29.2087	30.6138	30.8052	30.4227	26.3622	28.2207	25.4978
Ityp03211	0.000502867	-4.00922	31.2231	33.3103	33.2878	33.1563	33.7596	29.5858	29.5575	28.9645
Ityp03212	3.14687e-07	-4.38066	31.3985	33.2277	33.4639	33.1623	33.4643	28.9093	29.0676	28.8698
Ityp03444	1.68553e-05	-3.87841	27.0826	29.111	28.2634	28.4861	28.703	25.2956	24.2293	NA
Ityp03469	0.000149557	-3.8458	27.2565	28.742	27.7693	28.1889	27.5897	NA	23.6703	24.783
Ityp03509	4.01883e-06	-4.56868	28.6832	30.944	30.8968	30.8729	30.4973	25.6034	26.3702	26.7287
Ityp03599	0.000502867	-2.95649	25.2879	25.6163	26.2688	26.8434	26.2826	22.87	23.7226	NA
Ityp03643	2.71588e-05	-4.91981	28.2966	29.4477	30.0497	30.3191	30.4955	25.9369	25.545	23.9926
Ityp03746	0.000912966	-2.69771	29.1876	30.7438	30.6807	30.5879	30.4887	28.5651	28.6521	26.5655
Ityp03755	0.00811479	-5.06851	25.162	26.2672	27.5629	27.1409	27.868	NA	22.1412	NA
Ityp03813	0.0036507	-2.74377	24.0553	24.5808	24.5249	24.3619	25.0205	NA	21.8782	NA
Ityp03822	0.00368075	-3.43815	27.6902	29.4388	28.2263	28.5436	28.2051	NA	23.6418	26.6887
Ityp03831	0.00333697	-3.57432	25.0774	26.9133	26.5247	26.4896	26.6486	NA	NA	23.0697
Ityp03850	0.00225224	-2.70663	26.3718	26.323	27.7551	27.4539	27.6997	25.7902	23.2756	24.7381
Ityp03931	0.000507134	-4.21247	27.0142	28.3038	29.1834	29.3131	29.1796	24.1274	25.4379	24.7821
Ityp03944	0.0110991	-2.20901	28.371	29.6067	29.3866	28.6299	29.141	26.0646	25.8378	29.0438
Ityp03948	0.000120599	-3.04443	26.1496	27.5566	27.233	27.5373	27.7381	24.8786	24.0445	24.4924
Ityp04079	0.000576998	-2.98716	30.1674	31.8478	31.1826	31.2531	32.1052	28.7482	27.487	29.5949
Ityp04172	0.0160194	-2.3865	25.8143	27.5812	27.1771	26.9496	26.1239	24.1894	24.9535	NA
Ityp04308	0.0106664	-2.09483	25.3667	26.3789	26.2222	26.1112	26.2343	24.3026	23.981	NA
Ityp04549	0.000229919	-2.4926	30.4509	31.0656	31.177	31.4965	30.3603	29.1394	28.7057	27.7515
Ityp04580	0.00243928	-2.29557	25.6665	26.517	26.2852	26.545	26.8544	24.2186	24.291	NA
Ityp04644	5.09833e-07	-7.37153	28.8549	31.9108	31.5978	31.3749	31.9055	23.7092	23.4692	25.7987
Ityp04679	0.0248822	-3.25445	25.3776	27.6976	26.1678	25.6721	24.8936	22.8533	NA	NA
Ityp04680	0.00962481	-2.71832	25.7397	26.3306	25.1052	25.4048	26.2685	NA	23.059	NA
Ityp04697	0.000663921	-4.2767	25.2215	26.7025	26.5453	26.3048	26.6741	NA	20.9968	23.5631
Ityp04707	0.000409987	-5.36845	28.4146	30.1645	30.427	30.3229	30.9658	NA	25.1016	NA
Ityp04708	0.00163324	-2.81186	29.874	32.156	31.6271	31.4229	31.6256	29.1322	29.268	28.288
Ityp04821	0.0232289	-2.14983	25.9412	25.7658	26.3385	26.2493	25.9094	22.327	25.5048	NA
Ityp05078	4.22577e-05	-4.45777	26.6313	28.239	27.5094	27.2761	27.4298	23.6945	NA	22.6171
Ityp05166	0.000184081	-2.48817	30.2988	31.1879	31.5356	31.7736	31.7631	29.0849	29.5601	28.5857
Ityp05206	0.00631909	-2.48775	24.7282	25.4212	25.7577	26.3251	25.9965	NA	22.9539	23.8209
Ityp05291	0.00574573	-3.228	25.3018	26.5725	26.6777	26.2492	25.5865	23.0435	NA	NA
Ityp05766	0.00130184	-3.55806	26.8158	26.6689	27.5262	27.7893	27.7466	23.8747	NA	NA
Ityp05779	0.0482116	-2.59575	30.4166	31.6362	32.8344	32.6951	32.3344	28.7747	29.5146	31.0484
Ityp05781	0.000747085	-5.41381	26.5564	27.9978	28.6929	28.0916	27.7311	NA	NA	22.7145
Ityp06152	0.00242671	-2.73451	28.404	29.981	29.4306	29.3565	28.9488	27.0312	26.3582	NA
Ityp06268	0.00010788	-3.71526	30.2767	31.9664	31.9568	31.8688	31.8979	27.1567	28.4071	29.0579
Ityp06312	0.00134144	-2.21504	29.6357	30.2089	30.9112	31.2516	30.762	28.24	28.8942	28.571
Ityp06393	0.00296724	-2.15071	24.9336	26.0747	25.7917	25.6789	26.1454	23.8541	23.6898	NA
Ityp06579	0.0455109	-3.73743	27.7374	28.0266	28.3956	27.4642	28.9143	NA	24.4628	NA
Ityp06956	0.00111726	-3.63113	26.5502	27.9527	27.194	27.0759	27.3097	NA	23.752	NA
Ityp06969	0.031099	-2.59838	24.788	24.6762	26.7802	25.2018	25.6562	23.2676	22.6929	NA
Ityp06985	0.0362935	-2.98239	25.1123	26.5616	26.0641	25.7205	25.826	NA	23.0607	NA
Ityp06986	0.00103967	-4.21525	25.3512	26.4156	26.3095	25.4764	26.5743	NA	21.9787	NA
Ityp06990	0.00134144	-2.21504	29.6357	30.2089	30.9112	31.2516	30.762	28.24	28.8942	28.571
Ityp06999	0.000415063	-2.44373	27.2734	28.5208	28.3764	28.1923	28.0572	24.9394	26.1484	26.4411
Ityp07037	0.00877392	-2.14671	25.2526	26.4356	24.9477	25.4742	26.217	24.1046	23.1393	NA
Ityp07038	0.00263294	-3.86396	25.5148	26.9499	25.4366	25.7585	26.2557	NA	22.2362	NA
Ityp07044	0.00010788	-3.71526	30.2767	31.9664	31.9568	31.8688	31.8979	27.1567	28.4071	29.0579
Ityp07078	9.72916e-05	-4.17126	26.8337	28.4744	26.8188	28.5332	28.1645	24.0711	23.599	23.8094
Ityp07156	0.0173803	-2.07579	24.9069	26.3483	25.9548	24.7259	25.8664	23.2429	23.1246	24.5767
Ityp07234	0.00639827	-2.52747	24.7015	26.1914	25.8832	25.4761	25.3345	23.4086	21.5679	24.6051
Ityp07278	0.031099	-2.90626	24.3461	24.566	24.1538	24.7396	28.1708	NA	23.0533	21.9493
Ityp07337	0.00865735	-2.59269	26.0173	26.0403	25.9461	26.4192	26.8571	23.9411	22.1021	25.1257
Ityp07364	0.00190501	-3.78972	28.4353	30.5739	30.0092	30.0723	29.819	26.0641	24.7057	28.2168
Ityp07382	0.00260786	-2.72934	24.4653	25.233	25.3292	25.2012	25.5282	22.5936	NA	NA
Ityp07410	0.00227897	-3.64192	26.9826	29.2256	28.8267	28.8381	28.3515	24.9487	23.9609	26.596
Ityp07440	0.00811479	-2.8497	25.7921	27.6647	27.2499	25.5923	26.7414	23.7506	24.1742	NA
Ityp07657	2.68763e-05	-3.56665	28.1777	29.3976	29.9079	29.8938	29.829	26.3062	26.0661	26.1989
Ityp07725	0.000338639	-4.43497	28.2789	29.5129	28.9001	29.4515	28.6245	NA	24.6873	NA
Ityp08075	0.00518261	-3.39342	24.5001	25.8941	26.2015	25.242	24.3448	NA	22.0272	NA
Ityp08087	0.00290488	-2.25213	29.5316	30.4219	30.8126	31.8104	30.5587	28.6635	28.2047	29.0781
Ityp08138	9.42264e-05	-2.77836	27.2076	28.4723	28.4689	28.2649	28.5426	25.1439	25.3216	26.5109
Ityp08385	0.0026926	-3.83106	27.9101	29.6685	29.3984	28.9441	28.7528	NA	25.3599	NA
Ityp08448	0.00254302	-3.68741	24.9374	26.3516	26.1118	25.0717	25.2253	NA	22.0027	NA
Ityp08592	0.0302904	-2.2602	24.6989	26.1748	25.7159	25.1961	25.8537	NA	23.4749	NA
Ityp08986	0.00811479	-2.16587	31.3154	31.1632	32.156	32.5888	31.6819	29.8035	30.2325	29.1588
Ityp09059	0.010972	-2.13831	28.3462	29.4134	29.1109	29.0156	28.802	26.1227	26.5666	28.1523
Ityp09149	0.0339621	-2.15165	26.7134	NA	27.3023	27.5324	27.6496	NA	25.3431	NA
Ityp09202	0.00323906	-3.69971	27.1719	29.0399	29.0104	28.6606	28.9347	26.1099	25.7719	23.7534
Ityp09223	0.029045	-4.4762	25.6241	26.3282	26.7026	27.1644	26.8958	NA	22.2966	NA
Ityp09327	0.00196322	-2.69265	26.4486	28.4283	27.7283	27.534	27.598	NA	24.6262	25.6328
Ityp09529	0.0187681	-2.37196	24.2278	24.091	25.8731	26.4854	24.5625	23.0418	22.6426	22.9587
Ityp09728	0.0256023	-2.29024	24.063	24.7467	24.902	25.4236	NA	NA	22.7339	NA
Ityp09852	4.17845e-07	-5.48975	26.9851	29.704	28.5017	29.2559	29.2726	23.3945	23.492	24.195
Ityp09854	0.000202253	-2.46196	28.0563	29.1018	28.8732	28.2084	28.2518	25.9637	26.3926	26.0842
Ityp09986	0.00100356	-4.01875	26.4917	27.9471	27.0199	26.7911	27.0916	22.9586	23.4288	NA
Ityp10054	0.00352195	-2.63193	28.4542	29.1428	29.1976	29.2347	29.7501	25.0385	26.5869	28.4727
Ityp10092	0.000912966	-2.69771	29.1876	30.7438	30.6807	30.5879	30.4887	28.5651	28.6521	26.5655
Ityp10209	0.00136282	-2.22935	26.0425	26.7099	27.2827	27.5467	27.065	24.7274	25.6239	24.4138
Ityp10221	0.00297697	-3.07675	26.2733	27.1738	27.1175	27.4499	27.2051	NA	24.4029	23.9167
Ityp10317	0.0311263	-2.138	26.1929	26.4925	27.527	27.5681	27.3337	NA	25.0923	NA
Ityp10366	0.0194036	-2.55493	27.5731	28.7427	28.842	28.8679	29.0319	23.7669	26.8105	28.3712
Ityp10375	3.07496e-05	-3.59643	28.6159	29.9498	30.5596	30.6318	30.6064	27.1439	27.5673	25.8102
Ityp10698	0.00122001	-3.19185	25.0571	26.7424	26.2125	26.9131	25.4277	NA	23.2848	22.9793
Ityp11333	0.000108702	-4.64927	27.1592	29.7127	29.1944	29.3437	29.0473	22.629	25.1489	26.2477
Ityp11498	0.00786204	-2.44733	28.5638	28.3942	29.7995	30.6792	29.8501	26.9092	28.3035	26.4877
Ityp11612	2.68763e-05	-4.49284	28.6576	30.2211	30.8607	30.8272	30.1379	25.4316	25.94	26.6851
Ityp11664	3.92588e-06	-4.07416	30.724	32.959	32.1036	32.37	32.2602	27.7883	28.4144	28.8445
Ityp11812	0.00465627	-2.08812	27.7269	29.0463	28.4543	28.9261	29.264	26.0606	27.0452	27.3979
Ityp11859	0.0211195	-2.10904	26.3295	26.5648	27.4664	27.9028	26.1636	25.1166	24.7142	NA
Ityp11909	0.00368351	-2.02101	25.6405	26.1936	27.5278	26.5921	26.6324	24.8052	24.6258	NA
Ityp12039	0.00025166	-3.29217	30.1604	31.4215	31.5103	31.3733	31.3165	27.8276	29.2374	27.2747
Ityp12066	0.000346608	-2.2707	27.2599	28.0191	28.5247	28.6185	28.3436	25.4668	26.4992	26.3513
Ityp12093	0.00443176	-2.40352	31.6157	32.2916	32.5103	32.5463	32.8658	29.6353	29.3688	31.4458
Ityp12208	0.0156065	-2.96007	28.8925	27.8743	30.7014	30.9025	28.7766	26.3207	26.8865	NA
Ityp12371	0.00157546	-2.39558	25.0516	25.5271	25.0869	25.6879	25.7141	23.3211	22.8957	NA
Ityp12447	2.93771e-05	-4.57284	26.8078	28.0411	27.3331	27.2663	27.7823	NA	22.4397	23.626
Ityp12534	0.0247151	-2.3154	26.5073	27.3218	27.1058	26.7431	27.0008	22.4136	26.3632	25.4056
Ityp12593	0.00118504	-3.4878	27.4708	28.8077	28.683	28.3787	29.4996	25.0772	24.8721	26.114
Ityp12837	0.0308795	-2.44651	24.1271	NA	25.403	27.0467	24.8448	22.6655	23.9712	NA
Ityp12840	0.00445648	-2.48612	27.218	28.1273	27.4766	27.6471	27.5637	NA	25.2175	NA
Ityp13082	0.000567686	-3.81203	25.8698	26.6208	26.9087	26.6856	26.3133	NA	22.8201	NA
Ityp13293	0.00583472	-3.4099	25.6914	26.6159	NA	25.4947	25.8327	NA	22.5712	NA
Ityp13361	0.000108702	-4.64927	27.1592	29.7127	29.1944	29.3437	29.0473	22.629	25.1489	26.2477
Ityp13440	0.000517625	-2.60228	31.9504	33.3422	33.0788	32.6147	33.1044	30.0157	29.8819	31.4006
Ityp13783	0.000820539	-3.47192	28.5683	29.6233	29.5722	29.3157	29.5346	24.8778	27.2013	NA
Ityp13834	2.33055e-05	-3.32253	31.4644	32.8111	33.3363	32.7788	33.4777	30.1981	30.0607	29.0765
Ityp13931	0.022155	-2.6396	24.278	NA	23.9004	25.4772	24.8278	NA	22.0955	NA
Ityp13936	0.0150449	-2.10797	24.3525	23.4118	24.4247	24.7936	25.0808	NA	21.8073	22.8322
Ityp14124	0.00121377	-2.36689	30.1819	31.4274	31.3513	31.5427	31.2329	28.0147	29.2571	29.7933
Ityp14171	0.000889772	-2.10881	33.8567	34.6294	34.932	34.9688	34.466	32.4022	32.7875	32.731
Ityp14172	0.00196322	-5.88672	30.1574	32.1464	31.5093	31.8258	31.5357	NA	25.8676	NA
Ityp14221	0.00269463	-3.54221	25.9242	26.7815	27.9367	26.5824	26.9089	NA	NA	23.5101
Ityp14253	0.00763732	-2.49995	24.514	25.4679	24.825	24.4041	24.7113	NA	22.3521	NA
Ityp14272	0.0110035	-2.06775	27.4798	28.5831	27.9745	27.9065	27.7166	26.0841	27.3958	24.4524
Ityp14334	0.00103967	-3.50875	26.6723	27.9775	27.7477	27.3651	26.9944	NA	24.0124	NA
Ityp14363	0.00465627	-2.08812	27.7269	29.0463	28.4543	28.9261	29.264	26.0606	27.0452	27.3979
Ityp14592	0.00303809	-2.62938	25.9942	27.2436	27.2089	26.1078	27.0108	24.0592	24.4675	NA
Ityp14823	0.0246907	-3.3939	28.6755	30.4468	30.5079	30.4141	30.3249	25.1246	26.1139	29.8501
Ityp14895	6.96997e-05	-5.25189	26.9435	27.6766	28.439	28.9527	29.7599	23.5524	23.358	NA
Ityp15199	0.0333509	-2.49066	26.4728	27.3298	27.6775	28.0306	27.2711	NA	25.0866	NA
Ityp15288	0.000912966	-5.83544	25.664	25.1915	28.0432	28.5487	27.8267	NA	21.5671	NA
Ityp15511	0.000518285	-6.4905	25.1862	NA	28.8869	NA	28.6557	22.6675	21.894	NA
Ityp15514	0.000518285	-6.4905	25.1862	NA	28.8869	NA	28.6557	22.6675	21.894	NA
Ityp15518	0.000518285	-6.4905	25.1862	NA	28.8869	NA	28.6557	22.6675	21.894	NA
Ityp15621	0.000723714	-2.23033	25.9843	27.2398	26.9733	27.1135	27.422	24.7572	25.3801	24.7331
Ityp15760	0.00848462	-3.11555	24.6609	25.0934	25.8047	27.4503	26.389	21.8404	24.2971	NA
Ityp15784	0.0240633	-2.27772	26.0983	25.7753	27.2842	26.3637	26.3449	NA	24.1643	NA
Ityp15795	0.00200171	-2.56529	27.3045	28.1288	27.8504	28.9676	28.643	25.9537	25.4531	26.0897
Ityp16341	0.0225272	-2.05342	25.9841	27.2211	26.8035	26.7922	27.0885	NA	24.9229	NA
Ityp16342	0.0194036	-3.34074	24.4168	24.3941	24.9613	25.0622	25.2293	NA	21.571	NA
Ityp16439	0.0014368	-3.27734	26.8463	29.3752	28.2063	27.6745	28.1252	25.0695	25.0664	NA
Ityp17054	0.00203225	-2.59376	26.1717	27.2622	26.778	26.8795	28.3361	25.11	24.9942	24.0563
Ityp17226	0.0123059	-4.03575	26.0814	28.0372	27.642	25.706	NA	NA	22.6373	23.548
Ityp17335	0.0225272	-2.05342	25.9841	27.2211	26.8035	26.7922	27.0885	NA	24.9229	NA
Ityp17336	0.0225272	-2.05342	25.9841	27.2211	26.8035	26.7922	27.0885	NA	24.9229	NA
Ityp17337	0.0225272	-2.05342	25.9841	27.2211	26.8035	26.7922	27.0885	NA	24.9229	NA
Ityp17339	0.0194036	-3.34074	24.4168	24.3941	24.9613	25.0622	25.2293	NA	21.571	NA
Ityp17760	0.00231147	-4.58977	27.0986	29.198	28.5515	28.9459	29.0566	NA	22.6855	26.011
Ityp17988	3.92588e-06	-4.07416	30.724	32.959	32.1036	32.37	32.2602	27.7883	28.4144	28.8445
Ityp18408	0.0243606	-2.14527	26.0898	26.1376	27.2354	26.0079	26.029	23.4843	24.6251	24.5122
Ityp18428	3.59069e-07	-7.68168	30.2546	32.8193	33.7165	33.6392	33.9836	26.778	24.825	25.971
Ityp18432	0.00390153	-2.54279	26.4914	27.0956	27.3769	27.7432	27.8049	25.166	25.6953	24.0259
Ityp19622	0.00263294	-3.5721	26.3042	28.5219	28.0574	26.8067	26.3949	24.1267	23.6196	NA
Ityp19645	0.00409416	-2.24368	27.0873	28.2286	28.2001	27.0091	27.7562	26.324	24.7857	NA
Ityp19655	0.00386002	-3.0206	25.5476	25.3794	27.1212	26.4354	26.4975	NA	22.4209	24.2547
Ityp19744	0.0243606	-2.14527	26.0898	26.1376	27.2354	26.0079	26.029	23.4843	24.6251	24.5122
Ityp20901	0.00071934	-2.97037	27.6792	28.9988	28.6959	28.2419	28.8713	NA	25.3489	26.1143
Ityp21013	0.00928005	-2.08653	24.5861	25.1816	26.1018	24.7628	25.0494	23.7108	21.8777	23.9736
Ityp21883	0.0187681	-2.37196	24.2278	24.091	25.8731	26.4854	24.5625	23.0418	22.6426	22.9587
Ityp21903	0.000950157	-4.40424	27.7985	30.5293	30.449	29.8341	29.9918	25.9805	25.6131	NA
Ityp22260	0.00254302	-3.68741	24.9374	26.3516	26.1118	25.0717	25.2253	NA	22.0027	NA
Ityp22358	0.00111726	-3.63113	26.5502	27.9527	27.194	27.0759	27.3097	NA	23.752	NA
Ityp22474	0.0156065	-2.96007	28.8925	27.8743	30.7014	30.9025	28.7766	26.3207	26.8865	NA
Ityp23358	0.00327135	-4.21609	26.6733	25.4527	27.5744	27.4749	27.5641	NA	22.8004	NA
Ityp23364	0.00327135	-4.21609	26.6733	25.4527	27.5744	27.4749	27.5641	NA	22.8004	NA
Ityp23730	0.000202253	-2.46196	28.0563	29.1018	28.8732	28.2084	28.2518	25.9637	26.3926	26.0842
Ityp23835	0.00327135	-4.21609	26.6733	25.4527	27.5744	27.4749	27.5641	NA	22.8004	NA

## Sheet: CM-SM DGE annotation combined
Protein.IDs	CM-SM_log2FoldChange	Description	Length	#Hits	e-Value	sim mean	#GO	GO IDs	GO Names
Ityp00092	-4.21686	protein krasavietz	428	1	0	95.01
Ityp00187	4.24685	short/branched chain specific acyl-CoA dehydrogenase, mitochondrial	481	1	0	92.57	3	F:GO:0003995; F:GO:0050660; P:GO:0055114	F:acyl-CoA dehydrogenase activity; F:flavin adenine dinucleotide binding; P:oxidation-reduction process
Ityp00252	2.09131
Ityp00282	4.0651	xylulose kinase	491	1	0	83.43	3	F:GO:0004856; P:GO:0042732; P:GO:0046835	F:xylulokinase activity; P:D-xylose metabolic process; P:carbohydrate phosphorylation
Ityp00379	7.02912	hypothetical protein D910_04471	990	1	0	82.84	5	F:GO:0004559; P:GO:0006013; F:GO:0030246; F:GO:0042302; F:GO:0046872	F:alpha-mannosidase activity; P:mannose metabolic process; F:carbohydrate binding; F:structural constituent of cuticle; F:metal ion binding
Ityp00391	3.01422	nuclear receptor coactivator 7	902	1	0	91.85
Ityp00440	-3.92222	synaptic vesicle membrane protein VAT-1 homolog-like	459	1	0	92.92
Ityp00490	-2.00223
Ityp00524	-7.45999	troponin T, skeletal muscle-like isoform X2	485	2	1.75e-175	83.59
Ityp00525	-7.45999	troponin T-like	361	1	0	94.59	2	C:GO:0005861; P:GO:0006937	C:troponin complex; P:regulation of muscle contraction
Ityp00535	3.68917	myrosinase 1-like	494	1	0	86.49	2	F:GO:0004553; P:GO:0005975	F:hydrolase activity, hydrolyzing O-glycosyl compounds; P:carbohydrate metabolic process
Ityp00568	2.06543	protocadherin-15 isoform X1	1582	1	0	91.67
Ityp00655	-2.26798	lipase 3-like	436	1	0	85.75	2	P:GO:0006629; F:GO:0016788	P:lipid metabolic process; F:hydrolase activity, acting on ester bonds
Ityp00679	-2.489	hypothetical protein D910_02224	296	1	2.64e-151	83.78
Ityp00783	2.21217	papilin isoform X1	2754	1	0	79.05
Ityp00866	-3.0206	ubiquitin carboxyl-terminal hydrolase 14	489	1	0	90.35	3	P:GO:0006511; P:GO:0016579; F:GO:0036459	P:ubiquitin-dependent protein catabolic process; P:protein deubiquitination; F:thiol-dependent ubiquitinyl hydrolase activity
Ityp00934	5.36866	acidic mammalian chitinase-like	402	1	0	84.08	3	F:GO:0004553; P:GO:0005975; F:GO:0008061	F:hydrolase activity, hydrolyzing O-glycosyl compounds; P:carbohydrate metabolic process; F:chitin binding
Ityp00941	5.48527	myrosinase 1-like	497	1	0	88.91	2	F:GO:0004553; P:GO:0005975	F:hydrolase activity, hydrolyzing O-glycosyl compounds; P:carbohydrate metabolic process
Ityp01033	-6.58343	small heat shock protein	154	1	7.8e-84	93.46
Ityp01077	-4.07416	tubulin beta-1 chain	447	1	0	100	7	F:GO:0003924; F:GO:0005200; F:GO:0005525; C:GO:0005737; C:GO:0005874; P:GO:0007010; P:GO:0007017	F:GTPase activity; F:structural constituent of cytoskeleton; F:GTP binding; C:cytoplasm; C:microtubule; P:cytoskeleton organization; P:microtubule-based process
Ityp01084	-2.03292	oxidative stress-induced growth inhibitor 2	1046	2	0	74.5	6	F:GO:0003924; F:GO:0005525; P:GO:0007186; F:GO:0016491; F:GO:0031683; P:GO:0055114	F:GTPase activity; F:GTP binding; P:G protein-coupled receptor signaling pathway; F:oxidoreductase activity; F:G-protein beta/gamma-subunit complex binding; P:oxidation-reduction process
Ityp01159	2.74519	hypothetical protein YQE_08830, partial	586	1	0	82.68	3	F:GO:0003824; P:GO:0005975; F:GO:0030246	F:catalytic activity; P:carbohydrate metabolic process; F:carbohydrate binding
Ityp01215	-3.40554	60S ribosomal protein L23	140	1	1.1e-94	100	4	F:GO:0003735; P:GO:0006412; C:GO:0022625; F:GO:0070180	F:structural constituent of ribosome; P:translation; C:cytosolic large ribosomal subunit; F:large ribosomal subunit rRNA binding
Ityp01222	-2.82285	12 kDa FK506-binding protein	108	1	3.92e-69	97.22	4	P:GO:0000413; F:GO:0003755; C:GO:0005737; P:GO:0061077	P:protein peptidyl-prolyl isomerization; F:peptidyl-prolyl cis-trans isomerase activity; C:cytoplasm; P:chaperone-mediated protein folding
Ityp01265	-2.5145	transitional endoplasmic reticulum ATPase TER94	914	2	0	96.04	3	F:GO:0005524; C:GO:0016021; F:GO:0016787	F:ATP binding; C:integral component of membrane; F:hydrolase activity
Ityp01372	-2.06359	protein PRRC1-like	370	1	0	83.29
		PREDICTED: glypican-6	592	1	0	73.08
Ityp01560	-2.88148	PREDICTED: uncharacterized protein LOC109536617	644	1	0	73.93
Ityp01579	3.02949	hypothetical protein D910_03356	309	1	2.35e-165	86.08	1	F:GO:0004067	F:asparaginase activity
Ityp01672	2.98247	protein ABHD4-like	1739	4	0	71.18	2	P:GO:0009166; F:GO:0016787	P:nucleotide catabolic process; F:hydrolase activity
Ityp01734	-7.81261	hypothetical protein D910_08323, partial	566	1	1.34e-17	54.26
Ityp01791	-4.80255	fibrous sheath CABYR-binding protein-like	342	1	6.09e-54	60.47
Ityp01822	-4.20591	40S ribosomal protein S26	116	1	5.6e-74	95.69
Ityp01870	4.49937	2-hydroxyacyl-CoA lyase 1	569	1	0	92.79
Ityp01873	-2.93039	heat shock protein 70 A1-like	649	1	0	96.49	1	F:GO:0005524	F:ATP binding
Ityp01928	-2.24857	hypothetical protein B7P43_G06275	350	1	5.71e-22	48.98
Ityp01930	-2.24857	PREDICTED: uncharacterized protein LOC109544687	365	1	2.34e-42	72.81
Ityp01950	-2.71858	trans-1,2-dihydrobenzene-1,2-diol dehydrogenase	357	1	1.01e-164	81.46
Ityp01987	-4.33861	troponin C-like isoform X2	143	1	2.86e-89	94.41	1	F:GO:0005509	F:calcium ion binding
Ityp02018	-2.94793	BAG domain-containing protein Samui isoform X1	652	1	0	75.81
Ityp02054	3.21753	PREDICTED: uncharacterized protein LOC109540245	338	1	0	90.03
Ityp02055	3.46659	glycoside hydrolase family 48	325	1	8.37e-137	82.37	2	F:GO:0008810; P:GO:0030245	F:cellulase activity; P:cellulose catabolic process
Ityp02171	3.69196	hypothetical protein YQE_06917, partial	463	1	0	93.52	4	F:GO:0004372; P:GO:0019264; F:GO:0030170; P:GO:0035999	F:glycine hydroxymethyltransferase activity; P:glycine biosynthetic process from serine; F:pyridoxal phosphate binding; P:tetrahydrofolate interconversion
Ityp02277	5.08563	contactin-associated protein-like 5	1790	1	0	91.94
Ityp02279	3.59438	PREDICTED: endoglucanase-like	235	1	1.54e-126	84.32	2	P:GO:0005975; F:GO:0008810	P:carbohydrate metabolic process; F:cellulase activity
Ityp02280	4.55068	PREDICTED: endoglucanase-like	244	1	9.08e-125	88.69	2	P:GO:0005975; F:GO:0008810	P:carbohydrate metabolic process; F:cellulase activity
Ityp02292	-2.45477	hypothetical protein D910_01857	587	1	0	80.03	2	F:GO:0004555; P:GO:0005991	F:alpha,alpha-trehalase activity; P:trehalose metabolic process
Ityp02486	4.57916	maltase 2-like isoform X2	595	1	0	76.41
		myosin-IA isoform X2	1000	1	0	93.22
Ityp02604	-4.15823	Myosin heavy chain, muscle	1030	2	0	90.3	4	F:GO:0003774; F:GO:0005524; C:GO:0016459; F:GO:0051015	F:motor activity; F:ATP binding; C:myosin complex; F:actin filament binding
Ityp02605	-2.15501	Myosin heavy chain, muscle	1473	1	0	90.17	4	F:GO:0003774; F:GO:0003779; F:GO:0005524; C:GO:0016459	F:motor activity; F:actin binding; F:ATP binding; C:myosin complex
Ityp02624	-3.52943	uncharacterized protein LOC108911270	230	1	9.74e-53	77.24	1	C:GO:0016020	C:membrane
Ityp02626	-2.24586	hypothetical protein D910_08753	134	1	4.24e-47	76.12	1	C:GO:0016020	C:membrane
Ityp02633	-2.36825	protein D2-like isoform X1	204	1	1.65e-89	77.5
		NADH-ubiquinone oxidoreductase 75 kDa subunit, mitochondrial	728	1	0	95.33	5	F:GO:0008137; F:GO:0009055; C:GO:0016020; P:GO:0042773; F:GO:0051536	F:NADH dehydrogenase (ubiquinone) activity; F:electron transfer activity; C:membrane; P:ATP synthesis coupled electron transport; F:iron-sulfur cluster binding
Ityp02716	-2.37196	fatty aldehyde dehydrogenase-like	500	1	0	83.06	4	P:GO:0006081; C:GO:0016021; F:GO:0016620; P:GO:0055114	P:cellular aldehyde metabolic process; C:integral component of membrane; F:oxidoreductase activity, acting on the aldehyde or oxo group of donors, NAD or NADP as acceptor; P:oxidation-reduction process
Ityp02856	-4.21823	eukaryotic translation initiation factor 3 subunit F	277	1	0	95.99	4	F:GO:0003743; C:GO:0005852; P:GO:0006413; F:GO:0031369	F:translation initiation factor activity; C:eukaryotic translation initiation factor 3 complex; P:translational initiation; F:translation initiation factor binding
Ityp02947	-2.09306
Ityp02995	-3.66406	protein msta-like	501	1	0	91.22
Ityp03038	2.71958
Ityp03049	-2.02384	prefoldin subunit 5-like	155	1	3.05e-87	93.55
Ityp03124	4.34999	hypothetical protein D910_11256	409	1	5.16e-102	61.14
Ityp03125	4.34999	hypothetical protein D910_11256	394	1	2.51e-103	63.24
Ityp03135	3.91078	unknown	362	1	0	86.84	4	F:GO:0004650; C:GO:0005576; P:GO:0005975; P:GO:0071555	F:polygalacturonase activity; C:extracellular region; P:carbohydrate metabolic process; P:cell wall organization
Ityp03136	5.41395	PREDICTED: polygalacturonase-like	363	1	0	88.19	4	F:GO:0004650; C:GO:0005576; P:GO:0005975; P:GO:0071555	F:polygalacturonase activity; C:extracellular region; P:carbohydrate metabolic process; P:cell wall organization
Ityp03156	-3.56904	arylsulfatase B-like	784	2	0	83.94
Ityp03165	2.83287	putative U5 small nuclear ribonucleoprotein 200 kDa helicase	2142	1	0	98.13
Ityp03211	-4.00922	unknown	164	1	3.77e-84	92.99	2	F:GO:0016491; P:GO:0055114	F:oxidoreductase activity; P:oxidation-reduction process
Ityp03212	-4.38066	unknown	142	1	7.68e-55	91.67	2	F:GO:0016491; P:GO:0055114	F:oxidoreductase activity; P:oxidation-reduction process
Ityp03242	4.67057	unknown	381	1	0	88.98	4	F:GO:0030599; P:GO:0042545; F:GO:0045330; P:GO:0045490	F:pectinesterase activity; P:cell wall modification; F:aspartyl esterase activity; P:pectin catabolic process
Ityp03444	-3.87841	alpha,alpha-trehalose-phosphate synthase [UDP-forming]	889	1	0	97.08
Ityp03457	5.23595	hypothetical protein D910_07894	567	1	0	84.96	3	F:GO:0003824; P:GO:0005975; F:GO:0030246	F:catalytic activity; P:carbohydrate metabolic process; F:carbohydrate binding
Ityp03459	4.62722	hypothetical protein D910_07893	451	1	0	91.14	3	F:GO:0003824; P:GO:0005975; F:GO:0030246	F:catalytic activity; P:carbohydrate metabolic process; F:carbohydrate binding
Ityp03469	-3.8458	60S ribosomal protein L9	190	1	4.93e-130	98.41	4	F:GO:0003735; C:GO:0005840; P:GO:0006412; F:GO:0019843	F:structural constituent of ribosome; C:ribosome; P:translation; F:rRNA binding
		hypothetical protein D910_02925	825	1	0	88.33
Ityp03509	-4.56868	moesin/ezrin/radixin homolog 1 isoform X2	567	1	0	98.59	2	F:GO:0003779; C:GO:0005856	F:actin binding; C:cytoskeleton
Ityp03533	3.87382	hypothetical protein D910_07667	289	1	3.23e-116	77.43	1	F:GO:0008236	F:serine-type peptidase activity
		hypothetical protein D910_11706	376	1	0	83.65	2	F:GO:0003824; P:GO:0005975	F:catalytic activity; P:carbohydrate metabolic process
Ityp03599	-2.95649	programmed cell death protein 6-like isoform X1	177	1	2.96e-115	95.48	1	F:GO:0005509	F:calcium ion binding
Ityp03633	4.77338	hypothetical protein D910_07935	907	1	0	75.72	2	P:GO:0008152; F:GO:0016798	P:metabolic process; F:hydrolase activity, acting on glycosyl bonds
Ityp03643	-4.91981	alcohol dehydrogenase [NADP(+)]-like	320	1	2.41e-119	74.14
Ityp03657	5.19366	PREDICTED: endoglucanase-like	228	1	1.28e-127	85.02	2	P:GO:0005975; F:GO:0008810	P:carbohydrate metabolic process; F:cellulase activity
		hypothetical protein D910_03302	318	1	0	97.48	2	F:GO:0016491; P:GO:0055114	F:oxidoreductase activity; P:oxidation-reduction process
Ityp03706	3.67975	unknown	411	1	0	86.86	3	F:GO:0003676; F:GO:0016787; F:GO:0046872	F:nucleic acid binding; F:hydrolase activity; F:metal ion binding
Ityp03746	-2.69771	hypothetical protein D910_03634	598	1	0	95.78	4	F:GO:0004471; F:GO:0046872; F:GO:0051287; P:GO:0055114	F:malate dehydrogenase (decarboxylating) (NAD+) activity; F:metal ion binding; F:NAD binding; P:oxidation-reduction process
Ityp03755	-5.06851	hypothetical protein D910_10376	300	1	0	93	4	P:GO:0000413; F:GO:0003723; F:GO:0003755; P:GO:0006457	P:protein peptidyl-prolyl isomerization; F:RNA binding; F:peptidyl-prolyl cis-trans isomerase activity; P:protein folding
Ityp03761	2.8141	unknown	147	1	1.83e-80	87.67
Ityp03813	-2.74377	proteasome inhibitor PI31 subunit-like isoform X1	279	1	9.63e-129	78.4
Ityp03816	2.09063	15-hydroxyprostaglandin dehydrogenase [NAD(+)]-like	270	1	2.3e-132	81.55
Ityp03822	-3.43815	PREDICTED: uncharacterized protein LOC108732308 isoform X1	1505	1	1.26e-22	50.86
Ityp03831	-3.57432	mitochondrial import inner membrane translocase subunit Tim8	94	1	1.02e-53	94.57
Ityp03840	2.30828
Ityp03849	2.12292
Ityp03850	-2.70663	hypothetical protein D910_00176	444	1	4.31e-116	66.97
Ityp03852	2.30454	PREDICTED: uncharacterized protein LOC109539000	418	1	1.49e-111	64.65
Ityp03873	4.00457	hypothetical protein YQE_05118, partial	1000	2	0	69.45	1	F:GO:0016787	F:hydrolase activity
Ityp03931	-4.21247	prosaposin isoform X2	818	1	0	77.04
Ityp03940	2.88806	calmodulin	150	1	1.94e-97	97.3	2	F:GO:0005509; P:GO:0019722	F:calcium ion binding; P:calcium-mediated signaling
Ityp03944	-2.20901
Ityp03948	-3.04443	unknown	388	1	0	88.92	2	F:GO:0004190; P:GO:0006508	F:aspartic-type endopeptidase activity; P:proteolysis
Ityp03979	3.59007	hypothetical protein D910_12181	861	1	0	82.47	3	F:GO:0004553; P:GO:0005975; F:GO:0030246	F:hydrolase activity, hydrolyzing O-glycosyl compounds; P:carbohydrate metabolic process; F:carbohydrate binding
Ityp03992	2.33715	hypothetical protein D910_03015	392	1	0	82.1	4	F:GO:0004476; P:GO:0005975; F:GO:0008270; P:GO:0009298	F:mannose-6-phosphate isomerase activity; P:carbohydrate metabolic process; F:zinc ion binding; P:GDP-mannose biosynthetic process
Ityp04025	2.26591	unknown	349	1	2.53e-176	83.72	1	F:GO:0016787	F:hydrolase activity
Ityp04079	-2.98716	muscle-specific protein 20	183	1	4.47e-119	96.17
Ityp04081	4.20167	PREDICTED: uncharacterized protein LOC109536045	369	1	0	83.9
Ityp04136	4.02047	hypothetical protein D910_06713	723	1	0	90.91	5	F:GO:0003952; F:GO:0004359; F:GO:0005524; C:GO:0005737; P:GO:0009435	F:NAD+ synthase (glutamine-hydrolyzing) activity; F:glutaminase activity; F:ATP binding; C:cytoplasm; P:NAD biosynthetic process
Ityp04172	-2.3865	nucleosome assembly protein 1-like 1-B	372	1	2.7e-173	88.36
Ityp04256	5.80099	myrosinase 1-like	819	3	0	73.58	2	F:GO:0004553; P:GO:0005975	F:hydrolase activity, hydrolyzing O-glycosyl compounds; P:carbohydrate metabolic process
Ityp04308	-2.09483	oxysterol-binding protein 1 isoform X2	771	1	0	92.22
Ityp04379	4.00937	unknown	540	1	0	72.02	1	F:GO:0016787	F:hydrolase activity
Ityp04411	2.55627	PREDICTED: regucalcin-like	313	1	4.83e-97	66.88
Ityp04442	2.46899	unknown	143	1	3.63e-62	88.64	3	F:GO:0003867; P:GO:0009448; F:GO:0030170	F:4-aminobutyrate transaminase activity; P:gamma-aminobutyric acid metabolic process; F:pyridoxal phosphate binding
Ityp04444	2.18145	hypothetical protein D910_06234	362	1	0	91.2	2	F:GO:0008483; F:GO:0030170	F:transaminase activity; F:pyridoxal phosphate binding
Ityp04549	-2.4926
Ityp04580	-2.29557	chloride channel protein 2-like	1164	2	0	92.06
Ityp04644	-7.37153	Glucose dehydrogenase [acceptor]	636	2	7.91e-173	77.61	3	C:GO:0005576; P:GO:0006869; F:GO:0008289	C:extracellular region; P:lipid transport; F:lipid binding
Ityp04649	2.34458	hypothetical protein D910_12347	1667	1	0	95.8	7	F:GO:0005198; P:GO:0006886; P:GO:0016192; C:GO:0030130; C:GO:0030132; F:GO:0032051; C:GO:0071439	F:structural molecule activity; P:intracellular protein transport; P:vesicle-mediated transport; C:clathrin coat of trans-Golgi network vesicle; C:clathrin coat of coated pit; F:clathrin light chain binding; C:clathrin complex
Ityp04679	-3.25445	hypothetical protein YQE_05852, partial	106	1	4.74e-59	91.51
Ityp04680	-2.71832	46 kDa FK506-binding nuclear protein	328	1	1.83e-95	68.56	3	P:GO:0000413; F:GO:0003755; F:GO:0016853	P:protein peptidyl-prolyl isomerization; F:peptidyl-prolyl cis-trans isomerase activity; F:isomerase activity
Ityp04697	-4.2767	mediator of DNA damage checkpoint protein 1-like	3139	2	0	49.86
Ityp04707	-5.36845	heat shock protein 27-like	165	1	2.27e-79	83.44
Ityp04708	-2.81186	unknown	180	1	6.4e-92	87.98	2	F:GO:0005212; F:GO:0046872	F:structural constituent of eye lens; F:metal ion binding
Ityp04774	5.13928	apoptosis-inducing factor 3 isoform X2	585	1	0	89.86
Ityp04821	-2.14983	acetyl-CoA carboxylase 2-like protein	2550	2	0	69.77	3	F:GO:0000166; F:GO:0016874; F:GO:0043167	F:nucleotide binding; F:ligase activity; F:ion binding
Ityp04892	4.08438	PREDICTED: titin-like	3947	1	0	83.77
Ityp05078	-4.45777	ruvB-like 2	388	1	5.08e-174	96.63
Ityp05138	5.16948	PREDICTED: brachyurin-like	376	1	2.25e-147	83.04	2	F:GO:0004252; P:GO:0006508	F:serine-type endopeptidase activity; P:proteolysis
Ityp05139	4.7515	hypothetical protein YQE_11756, partial	580	1	0	74.03	1	F:GO:0008236	F:serine-type peptidase activity
Ityp05140	3.59062	hypothetical protein YQE_11756, partial	566	1	0	72.91	1	F:GO:0008236	F:serine-type peptidase activity
Ityp05166	-2.48817	D-arabinitol dehydrogenase 1-like	346	1	0	95.09	3	F:GO:0008270; F:GO:0016491; P:GO:0055114	F:zinc ion binding; F:oxidoreductase activity; P:oxidation-reduction process
Ityp05206	-2.48775	protein unc-45 homolog B	352	1	0	93.77
Ityp05291	-3.228	proline dehydrogenase 1, mitochondrial isoform X2	615	1	0	96.92
Ityp05480	2.43758	uncharacterized protein LOC111355259	556	1	4.89e-75	56.28
		ATP synthase subunit e, mitochondrial	76	1	4.49e-29	86.84
Ityp05766	-3.55806	PREDICTED: myosin-10-like	1907	1	0	62.84
Ityp05779	-2.59575	unknown	725	1	0	82.25
Ityp05781	-5.41381	glutathione S-transferase	217	1	7.31e-134	94.01	1	F:GO:0016740	F:transferase activity
Ityp05785	2.95451	hypothetical protein YQE_11212, partial	131	1	2.72e-61	83.97	3	C:GO:0016021; F:GO:0020037; F:GO:0046872	C:integral component of membrane; F:heme binding; F:metal ion binding
Ityp05867	4.00937	juvenile hormone esterase	576	1	0	71.07	1	F:GO:0016787	F:hydrolase activity
Ityp06087	5.01648	PREDICTED: uncharacterized protein LOC109538770	691	1	0	91.37	2	F:GO:0008810; P:GO:0030245	F:cellulase activity; P:cellulose catabolic process
Ityp06152	-2.73451	60S ribosomal protein L5	298	1	0	92.31	5	P:GO:0000027; F:GO:0003735; P:GO:0006412; F:GO:0008097; C:GO:0022625	P:ribosomal large subunit assembly; F:structural constituent of ribosome; P:translation; F:5S rRNA binding; C:cytosolic large ribosomal subunit
Ityp06163	3.56984	discoidin domain-containing receptor 2-like isoform X1	1062	2	0	70.51
Ityp06183	3.13575	hypothetical protein YQE_02802, partial	288	1	1.35e-153	85.82	7	P:GO:0006021; F:GO:0008934; P:GO:0046854; P:GO:0046855; F:GO:0046872; F:GO:0052832; F:GO:0052833	P:inositol biosynthetic process; F:inositol monophosphate 1-phosphatase activity; P:phosphatidylinositol phosphorylation; P:inositol phosphate dephosphorylation; F:metal ion binding; F:inositol monophosphate 3-phosphatase activity; F:inositol monophosphate 4-phosphatase activity
Ityp06184	4.91639	hypothetical protein YQE_02802, partial	303	1	2.17e-142	81.57	7	P:GO:0006021; F:GO:0008934; P:GO:0046854; P:GO:0046855; F:GO:0046872; F:GO:0052832; F:GO:0052833	P:inositol biosynthetic process; F:inositol monophosphate 1-phosphatase activity; P:phosphatidylinositol phosphorylation; P:inositol phosphate dephosphorylation; F:metal ion binding; F:inositol monophosphate 3-phosphatase activity; F:inositol monophosphate 4-phosphatase activity
Ityp06185	3.77999	hypothetical protein YQE_02802, partial	288	1	1.62e-142	84.4	7	P:GO:0006021; F:GO:0008934; P:GO:0046854; P:GO:0046855; F:GO:0046872; F:GO:0052832; F:GO:0052833	P:inositol biosynthetic process; F:inositol monophosphate 1-phosphatase activity; P:phosphatidylinositol phosphorylation; P:inositol phosphate dephosphorylation; F:metal ion binding; F:inositol monophosphate 3-phosphatase activity; F:inositol monophosphate 4-phosphatase activity
Ityp06268	-3.71526	Tubulin alpha-1 chain	462	1	0	97.33	7	F:GO:0003924; F:GO:0005200; F:GO:0005525; C:GO:0005737; C:GO:0005874; P:GO:0007010; P:GO:0007017	F:GTPase activity; F:structural constituent of cytoskeleton; F:GTP binding; C:cytoplasm; C:microtubule; P:cytoskeleton organization; P:microtubule-based process
		DNA topoisomerase 2	1499	1	0	80.12
Ityp06286	4.4871	Uninflatable-like protein	3489	1	0	75.25	1	C:GO:0016020	C:membrane
Ityp06312	-2.21504	Transferrin, partial	735	1	0	89.36	1	C:GO:0005615	C:extracellular space
Ityp06393	-2.15071	acyl-coenzyme A thioesterase 13-like	141	1	2.43e-57	81.43
Ityp06579	-3.73743	TATA-binding protein-associated factor 172 isoform X2	1539	1	0	91.22	1	F:GO:0005524	F:ATP binding
Ityp06634	2.81277	antichymotrypsin-2-like isoform X11	472	2	1.32e-175	82.75
Ityp06956	-3.63113	mitogen-activated protein kinase 1	377	1	0	95.23
Ityp06969	-2.59838	attractin isoform X1	1127	2	0	78.16
Ityp06985	-2.98239	proteasome-associated protein ECM29 homolog	1766	1	0	83.12
Ityp06986	-4.21525	dynactin subunit 1-like isoform X2	1248	1	0	84.1
Ityp06990	-2.21504	PREDICTED: melanotransferrin	855	1	0	86.17
Ityp06999	-2.44373	unknown	411	1	0	87.92
Ityp07037	-2.14671
Ityp07038	-3.86396	tetratricopeptide repeat protein 14 homolog isoform X2	794	1	1.71e-136	95.74
Ityp07044	-3.71526	hypothetical protein D910_04720, partial	438	1	0	95.89	6	F:GO:0003924; F:GO:0005200; F:GO:0005525; C:GO:0005874; P:GO:0007010; P:GO:0007017	F:GTPase activity; F:structural constituent of cytoskeleton; F:GTP binding; C:microtubule; P:cytoskeleton organization; P:microtubule-based process
Ityp07078	-4.17126	PREDICTED: uncharacterized protein LOC109539620	470	1	0	96.28	4	F:GO:0003746; F:GO:0003924; F:GO:0005525; P:GO:0006414	F:translation elongation factor activity; F:GTPase activity; F:GTP binding; P:translational elongation
Ityp07149	5.44976	hypothetical protein YQE_08068, partial	927	1	1.64e-175	54.84	3	P:GO:0006508; F:GO:0008237; F:GO:0008270	P:proteolysis; F:metallopeptidase activity; F:zinc ion binding
Ityp07150	2.37492
Ityp07156	-2.07579	ATP-dependent RNA helicase belle	691	1	0	84.92	7	F:GO:0003723; F:GO:0003724; F:GO:0005524; C:GO:0005634; P:GO:0007276; P:GO:0030154; C:GO:0043186	F:RNA binding; F:RNA helicase activity; F:ATP binding; C:nucleus; P:gamete generation; P:cell differentiation; C:P granule
Ityp07234	-2.52747	hypothetical protein D910_04582	455	1	0	86.12	2	F:GO:0003824; P:GO:0009116	F:catalytic activity; P:nucleoside metabolic process
Ityp07278	-2.90626	translation initiation factor eIF-2B subunit gamma	169	1	3.33e-62	78.92
Ityp07303	2.03966	transmembrane and TPR repeat-containing protein 4 isoform X1	916	2	0	75.23	2	C:GO:0005840; C:GO:0016020	C:ribosome; C:membrane
Ityp07313	2.3017
Ityp07317	3.13496	FACT complex subunit spt16	1113	1	0	89.05	1	C:GO:0035101	C:FACT complex
Ityp07337	-2.59269	60S ribosomal protein L37	90	1	4.72e-56	100	5	F:GO:0003735; P:GO:0006412; F:GO:0019843; C:GO:0022625; F:GO:0046872	F:structural constituent of ribosome; P:translation; F:rRNA binding; C:cytosolic large ribosomal subunit; F:metal ion binding
Ityp07358	3.39573	ubiquitin-conjugating enzyme E2Q-like protein 1	248	1	4.67e-158	97.98
Ityp07364	-3.78972	eukaryotic initiation factor 4a	418	1	0	97.37	5	P:GO:0002183; F:GO:0003724; F:GO:0003743; F:GO:0005524; C:GO:0010494	P:cytoplasmic translational initiation; F:RNA helicase activity; F:translation initiation factor activity; F:ATP binding; C:cytoplasmic stress granule
Ityp07382	-2.72934	pyridoxine-5'-phosphate oxidase	136	1	2.26e-20	92.31	5	F:GO:0004733; P:GO:0008615; F:GO:0010181; P:GO:0042823; P:GO:0055114	F:pyridoxamine-phosphate oxidase activity; P:pyridoxine biosynthetic process; F:FMN binding; P:pyridoxal phosphate biosynthetic process; P:oxidation-reduction process
Ityp07410	-3.64192	kinesin heavy chain subunit	1053	1	0	82.43	4	F:GO:0003777; F:GO:0005524; P:GO:0007018; F:GO:0008017	F:microtubule motor activity; F:ATP binding; P:microtubule-based movement; F:microtubule binding
Ityp07440	-2.8497	serine--pyruvate aminotransferase, mitochondrial isoform X2	793	1	0	81.1	1	F:GO:0003824	F:catalytic activity
Ityp07480	3.99861	peroxisomal acyl-coenzyme A oxidase 3	639	1	1.01e-175	61.72	7	F:GO:0003997; C:GO:0005777; P:GO:0006631; P:GO:0006635; F:GO:0016627; P:GO:0055114; F:GO:0071949	F:acyl-CoA oxidase activity; C:peroxisome; P:fatty acid metabolic process; P:fatty acid beta-oxidation; F:oxidoreductase activity, acting on the CH-CH group of donors; P:oxidation-reduction process; F:FAD binding
Ityp07657	-3.56665	inter-alpha-trypsin inhibitor heavy chain H4-like isoform X2	825	1	0	71.24
Ityp07706	3.64323	hypothetical protein D910_10444	890	1	0	70.16	3	F:GO:0004560; P:GO:0005975; P:GO:0006004	F:alpha-L-fucosidase activity; P:carbohydrate metabolic process; P:fucose metabolic process
Ityp07708	3.16915	unknown	443	1	0	90.32	2	F:GO:0004560; P:GO:0006004	F:alpha-L-fucosidase activity; P:fucose metabolic process
Ityp07714	4.45242	lactoylglutathione lyase-like	467	2	1.65e-123	83.77
Ityp07725	-4.43497	PREDICTED: peroxiredoxin-2-like	232	1	1.73e-139	91.38
Ityp07741	5.35761	hypothetical protein YQE_08070, partial	492	1	0	75.71	2	F:GO:0046872; F:GO:0070011	F:metal ion binding; F:peptidase activity, acting on L-amino acid peptides
Ityp07742	5.35761	aminopeptidase N-like	3622	3	0	72.46	1	C:GO:0016020	C:membrane
Ityp07906	2.33335	myrosinase 1-like isoform X2	481	1	0	77.14
Ityp08075	-3.39342	PREDICTED: uncharacterized protein LOC109534205	279	1	7.19e-165	87.1
Ityp08087	-2.25213	moesin/ezrin/radixin homolog 1-like	552	1	0	94.58
Ityp08138	-2.77836	calcyphosin-like protein	215	1	5.52e-136	93.9	1	F:GO:0005509	F:calcium ion binding
Ityp08286	3.97488	zinc finger protein 454-like isoform X1	1191	2	0	74.93
Ityp08338	4.31666	transmembrane protease serine 9-like	289	1	5.22e-131	79.15
Ityp08385	-3.83106	V-type proton ATPase subunit D-like	248	1	2.83e-149	95.56	2	F:GO:0042626; P:GO:0055085	F:ATPase-coupled transmembrane transporter activity; P:transmembrane transport
Ityp08448	-3.68741	signal transducer and activator of transcription 5B isoform X1	796	1	0	81.83	8	F:GO:0000978; F:GO:0001228; C:GO:0005634; C:GO:0005829; P:GO:0006952; P:GO:0007259; P:GO:0042127; P:GO:0045944	F:RNA polymerase II cis-regulatory region sequence-specific DNA binding; F:DNA-binding transcription activator activity, RNA polymerase II-specific; C:nucleus; C:cytosol; P:defense response; P:receptor signaling pathway via JAK-STAT; P:regulation of cell population proliferation; P:positive regulation of transcription by RNA polymerase II
Ityp08529	2.43244	deoxyribose-phosphate aldolase	342	1	0	84.35
Ityp08561	2.69533	hypothetical protein YQE_07676, partial	670	1	0	82.74	2	F:GO:0004565; P:GO:0005975	F:beta-galactosidase activity; P:carbohydrate metabolic process
Ityp08592	-2.2602	RhoGAP domain-containing protein [Cavenderia fasciculata]	357	1	1.05e-107	64.75	5	F:GO:0000166; F:GO:0003924; F:GO:0005525; P:GO:0007165; P:GO:0007264	F:nucleotide binding; F:GTPase activity; F:GTP binding; P:signal transduction; P:small GTPase mediated signal transduction
Ityp08743	3.30031	unknown	901	1	0	81.92	2	F:GO:0004553; P:GO:0005975	F:hydrolase activity, hydrolyzing O-glycosyl compounds; P:carbohydrate metabolic process
Ityp08834	8.79319	protein argonaute-2-like isoform X14	1119	1	0	78.21
Ityp08872	3.38968	DNA damage-binding protein 1	728	1	0	92.65
Ityp08888	5.51912	esterase B1-like	533	1	0	74.04
Ityp08889	3.12372	esterase B1-like	527	1	0	73.61
Ityp08986	-2.16587	unknown	514	1	0	97.67	4	F:GO:0005524; P:GO:0015986; C:GO:0045261; F:GO:0046933	F:ATP binding; P:ATP synthesis coupled proton transport; C:proton-transporting ATP synthase complex, catalytic core F(1); F:proton-transporting ATP synthase activity, rotational mechanism
Ityp09059	-2.13831	ras-like GTP-binding protein Rho1	207	1	1.42e-149	98.55	3	F:GO:0003924; F:GO:0005525; P:GO:0007264	F:GTPase activity; F:GTP binding; P:small GTPase mediated signal transduction
Ityp09138	2.31423	PREDICTED: alpha-N-acetylgalactosaminidase-like	422	1	0	87.78
Ityp09149	-2.15165	flavin reductase (NADPH)-like	204	1	2.04e-92	80.3
Ityp09202	-3.69971	selenide, water dikinase	406	1	0	99.51	1	F:GO:0005524	F:ATP binding
Ityp09223	-4.4762	synaptogenesis protein syg-2-like	1407	2	0	87.76	2	P:GO:0006508; F:GO:0008234	P:proteolysis; F:cysteine-type peptidase activity
Ityp09327	-2.69265	acyl-CoA synthetase family member 3, mitochondrial-like	591	1	0	90.62	1	F:GO:0003824	F:catalytic activity
Ityp09331	4.83353	PREDICTED: uncharacterized protein LOC109534836	483	1	0	81.07	2	F:GO:0008810; P:GO:0030245	F:cellulase activity; P:cellulose catabolic process
Ityp09460	4.00937	venom carboxylesterase-6-like	643	1	2.98e-168	63.02
Ityp09529	-2.37196	fatty aldehyde dehydrogenase-like	245	1	4.32e-101	71.59	3	P:GO:0008152; C:GO:0016020; F:GO:0016491	P:metabolic process; C:membrane; F:oxidoreductase activity
Ityp09728	-2.29024	stromal cell-derived factor 2	219	1	5.63e-126	89.67
Ityp09741	3.72769	acylamino-acid-releasing enzyme-like	82	1	6.37e-36	85.37
Ityp09852	-5.48975	paxillin isoform X4	491	1	0	82.45
Ityp09854	-2.46196	26S proteasome regulatory subunit 8 isoform X1	450	1	0	92.67
Ityp09986	-4.01875	PREDICTED: vigilin	1238	1	0	92.28
Ityp09989	2.85992	peroxisomal acyl-coenzyme A oxidase 3-like	689	1	0	78.83
Ityp10054	-2.63193	GTP-binding nuclear protein Ran	215	1	1.59e-156	98.14	5	F:GO:0003924; F:GO:0005525; C:GO:0005634; P:GO:0006913; P:GO:0015031	F:GTPase activity; F:GTP binding; C:nucleus; P:nucleocytoplasmic transport; P:protein transport
Ityp10056	2.1821	Down syndrome cell adhesion molecule-like protein Dscam2	5031	2	0	54.78
Ityp10092	-2.69771	caldesmon-like isoform X1	1227	1	7.08e-50	74.44
Ityp10189	5.34777	basement membrane-specific heparan sulfate proteoglycan core protein isoform X1	882	1	0	85.31
Ityp10190	4.69852	basement membrane-specific heparan sulfate proteoglycan core protein isoform X2	924	1	0	75.96
Ityp10191	5.66557	basement membrane-specific heparan sulfate proteoglycan core protein-like	2143	1	0	66.73
Ityp10195	2.879	PREDICTED: uncharacterized protein LOC109537565	392	1	2.57e-32	47.43
Ityp10209	-2.22935	dolichyl-diphosphooligosaccharide--protein glycosyltransferase subunit 1	461	1	0	82.86
Ityp10213	2.14866
Ityp10221	-3.07675	mannose-1-phosphate guanyltransferase beta	365	1	0	95.6	2	P:GO:0009058; F:GO:0016779	P:biosynthetic process; F:nucleotidyltransferase activity
Ityp10229	3.18571	protein D3-like	213	1	1.46e-76	70.53
Ityp10251	4.00937	esterase E4-like	503	2	0	75.11	1	F:GO:0016787	F:hydrolase activity
Ityp10310	3.76825	uncharacterized protein LOC108905816 isoform X1	7969	1	0	83.36
Ityp10312	2.02011	uncharacterized protein LOC108905816 isoform X1	100	1	2.23e-40	93.75
Ityp10317	-2.138	double-strand break repair protein MRE11A isoform X1	1821	2	0	60.72	3	F:GO:0004527; C:GO:0005634; P:GO:0006281	F:exonuclease activity; C:nucleus; P:DNA repair
Ityp10346	2.1077	thioredoxin reductase 1, mitochondrial-like isoform X1	536	1	0	92.72
Ityp10347	2.84113	PREDICTED: uncharacterized protein LOC109545515	247	1	8.68e-128	83.4
Ityp10353	2.84113	PREDICTED: uncharacterized protein LOC109545515	247	1	3.5e-124	82.59
Ityp10366	-2.55493	ADP-ribosylation factor 1	188	1	1.33e-131	100	1	F:GO:0005525	F:GTP binding
Ityp10375	-3.59643	hypothetical protein D910_04066	361	1	3.34e-158	78.55	1	F:GO:0003824	F:catalytic activity
Ityp10689	3.39573	---NA---	253
Ityp10690	2.38882	---NA---	250
Ityp10698	-3.19185	PREDICTED: peroxidasin	1373	1	0	84.74
Ityp10715	3.46763	laminin subunit alpha	3696	1	0	85.26
Ityp10755	2.69255	oocyte zinc finger protein XlCOF8.4-like	2155	3	0	67.81	1	F:GO:0003676	F:nucleic acid binding
Ityp10788	5.21091	PREDICTED: uncharacterized protein LOC107273280	836	1	0	62.44
Ityp10793	3.24618	unknown	496	1	0	76.83	2	F:GO:0004553; P:GO:0005975	F:hydrolase activity, hydrolyzing O-glycosyl compounds; P:carbohydrate metabolic process
Ityp11087	2.14522
		antichymotrypsin-2 isoform X6	383	1	1.31e-37	51.55
Ityp11304	2.58678
Ityp11333	-4.64927	unknown	537	1	0	96.05	3	F:GO:0005509; F:GO:0005525; P:GO:0032456	F:calcium ion binding; F:GTP binding; P:endocytic recycling
Ityp11339	2.51784	alpha-aspartyl dipeptidase	243	1	9.44e-144	90.08	2	P:GO:0006508; F:GO:0008236	P:proteolysis; F:serine-type peptidase activity
Ityp11498	-2.44733	ferritin subunit	208	1	3e-102	81.34	6	F:GO:0004322; C:GO:0005623; P:GO:0006826; P:GO:0006879; F:GO:0008199; P:GO:0055114	F:ferroxidase activity; C:cell; P:iron ion transport; P:cellular iron ion homeostasis; F:ferric iron binding; P:oxidation-reduction process
Ityp11500	2.99415	enhancer of mRNA-decapping protein 4	1101	1	0	78.3
Ityp11612	-4.49284	myosin regulatory light chain 2	206	1	2.25e-75	96.6	1	F:GO:0005509	F:calcium ion binding
Ityp11636	3.84898	echinoderm microtubule-associated protein-like CG42247	1325	4	0	67.62	1	F:GO:0016740	F:transferase activity
Ityp11654	3.58525	histone-lysine N-methyltransferase 2E isoform X1	1887	1	0	75.53
Ityp11662	2.81558	PREDICTED: malectin	275	1	1.23e-134	83.81	2	C:GO:0016021; F:GO:0030246	C:integral component of membrane; F:carbohydrate binding
Ityp11664	-4.07416	tubulin beta chain-like	452	1	0	98.77
Ityp11704	4.02782	peroxisomal acyl-coenzyme A oxidase 3	699	1	0	80.37	6	F:GO:0005504; C:GO:0005777; F:GO:0016402; P:GO:0033540; P:GO:0055088; F:GO:0071949	F:fatty acid binding; C:peroxisome; F:pristanoyl-CoA oxidase activity; P:fatty acid beta-oxidation using acyl-CoA oxidase; P:lipid homeostasis; F:FAD binding
Ityp11725	4.1403	C-terminal-binding protein isoform X2	449	1	0	94.21
Ityp11812	-2.08812	hypothetical protein D910_05540	1349	1	0	86.33
Ityp11819	4.26878	PREDICTED: uncharacterized protein LOC109534176	567	1	0	82.06
Ityp11826	2.52862	PREDICTED: brachyurin-like	275	1	6.19e-84	67.75
Ityp11859	-2.10904	pyruvate carboxylase, mitochondrial	569	1	0	95.71
Ityp11909	-2.02101	eukaryotic translation initiation factor 5-like	446	1	0	93.27	2	F:GO:0003743; P:GO:0006413	F:translation initiation factor activity; P:translational initiation
Ityp11923	2.91626	hypothetical protein D910_09059	225	1	1.32e-114	85.2	2	F:GO:0004553; P:GO:0005975	F:hydrolase activity, hydrolyzing O-glycosyl compounds; P:carbohydrate metabolic process
Ityp11929	3.95766	hypothetical protein YQE_07676, partial	660	1	0	82.34	2	F:GO:0004565; P:GO:0005975	F:beta-galactosidase activity; P:carbohydrate metabolic process
Ityp11942	2.52371	antitrypsin-like isoform X4	383	1	1.63e-126	69.07
Ityp12004	2.0305	39S ribosomal protein L28, mitochondrial	282	1	2.23e-168	92.86	1	F:GO:0003735	F:structural constituent of ribosome
Ityp12039	-3.29217	hypothetical protein D910_10652	855	1	0	96.11	5	P:GO:0005975; F:GO:0008184; F:GO:0030170; F:GO:0102250; F:GO:0102499	P:carbohydrate metabolic process; F:glycogen phosphorylase activity; F:pyridoxal phosphate binding; F:linear malto-oligosaccharide phosphorylase activity; F:SHG alpha-glucan phosphorylase activity
Ityp12066	-2.2707	sarcosine dehydrogenase, mitochondrial-like isoform X1	897	1	0	90.64	2	F:GO:0016491; P:GO:0055114	F:oxidoreductase activity; P:oxidation-reduction process
Ityp12093	-2.40352	odorant-binding protein 3	148	1	3.42e-34	59.85	1	F:GO:0005549	F:odorant binding
Ityp12208	-2.96007
Ityp12273	5.95396	cathepsin L1-like	322	1	1.7e-149	77.33	2	P:GO:0006508; F:GO:0008234	P:proteolysis; F:cysteine-type peptidase activity
Ityp12371	-2.39558	AFG3-like protein 2	1133	2	0	88.52	4	C:GO:0005634; P:GO:0006355; F:GO:0043565; F:GO:0046872	C:nucleus; P:regulation of transcription, DNA-templated; F:sequence-specific DNA binding; F:metal ion binding
Ityp12377	2.34357	GDP-mannose 4,6 dehydratase	380	1	0	90.26	2	F:GO:0008446; P:GO:0019673	F:GDP-mannose 4,6-dehydratase activity; P:GDP-mannose metabolic process
Ityp12417	2.03411
		serine/threonine-protein kinase MARK2-like isoform X16	813	1	0	89.05
Ityp12447	-4.57284	aspartate--tRNA ligase, cytoplasmic	527	1	0	92.22
Ityp12534	-2.3154
Ityp12592	2.62805	PREDICTED: uncharacterized protein LOC109536111 isoform X1	617	1	0	89.09	2	F:GO:0008810; P:GO:0030245	F:cellulase activity; P:cellulose catabolic process
Ityp12593	-3.4878	PREDICTED: uncharacterized protein LOC109536196	286	1	8e-79	72.64
Ityp12594	2.64461	PREDICTED: uncharacterized protein LOC109536112	637	1	0	89.81	2	F:GO:0008810; P:GO:0030245	F:cellulase activity; P:cellulose catabolic process
Ityp12595	8.31363	PREDICTED: uncharacterized protein LOC109536112	638	1	0	88.87	2	F:GO:0008810; P:GO:0030245	F:cellulase activity; P:cellulose catabolic process
Ityp12837	-2.44651	hypothetical protein YQE_01845, partial	402	1	1.99e-129	65.34
Ityp12840	-2.48612	ATP-dependent 6-phosphofructokinase isoform X5	759	1	0	94.28
Ityp12842	2.25345	protein transport protein Sec24C	1080	1	0	77.48
Ityp12964	2.93759	pancreatic triacylglycerol lipase-like	342	1	3.54e-165	80.7	3	C:GO:0005576; P:GO:0006629; F:GO:0052689	C:extracellular region; P:lipid metabolic process; F:carboxylic ester hydrolase activity
Ityp13082	-3.81203	inosine-5'-monophosphate dehydrogenase	1485	2	0	90.97	4	F:GO:0003677; C:GO:0016514; C:GO:0071564; C:GO:0071565	F:DNA binding; C:SWI/SNF complex; C:npBAF complex; C:nBAF complex
Ityp13088	2.04721
Ityp13183	2.11659	nodal modulator 1	1161	1	0	81.58
Ityp13285	2.15858
Ityp13293	-3.4099	dihydropyrimidinase isoform X1	325	1	0	92.68
Ityp13355	2.56967	unknown	493	1	0	87.42	1	F:GO:0070569	F:uridylyltransferase activity
Ityp13361	-4.64927	EH domain-containing protein 3 isoform X1	557	1	0	97.13
Ityp13440	-2.60228	elongation factor 1-alpha	463	1	0	98.89
Ityp13482	2.65949	plasma membrane calcium-transporting ATPase 2 isoform X3	1250	1	0	96.77
Ityp13546	3.18973	hypothetical protein D910_11194, partial	371	1	0	81.59	2	F:GO:0004553; P:GO:0005975	F:hydrolase activity, hydrolyzing O-glycosyl compounds; P:carbohydrate metabolic process
Ityp13783	-3.47192
Ityp13834	-3.32253	hypothetical protein D910_05094	202	1	2.53e-81	72.41
Ityp13931	-2.6396	PREDICTED: uncharacterized protein LOC109536925 isoform X3	786	1	2.83e-124	59.57
Ityp13936	-2.10797	E3 ubiquitin-protein ligase UBR5 isoform X6	2906	1	0	88.47
Ityp14079	3.6179	unknown	355	1	0	85.92	4	F:GO:0004650; C:GO:0005576; P:GO:0005975; P:GO:0071555	F:polygalacturonase activity; C:extracellular region; P:carbohydrate metabolic process; P:cell wall organization
Ityp14086	2.81335	unknown	393	1	0	92.77	3	F:GO:0004109; P:GO:0006779; P:GO:0055114	F:coproporphyrinogen oxidase activity; P:porphyrin-containing compound biosynthetic process; P:oxidation-reduction process
Ityp14093	2.38034	hypothetical protein D910_12770, partial	590	1	0	85.88	1	C:GO:0016021	C:integral component of membrane
Ityp14106	2.11973	PREDICTED: peroxiredoxin-4	245	1	7.67e-149	91.06	5	C:GO:0005623; P:GO:0045454; F:GO:0051920; P:GO:0055114; P:GO:0098869	C:cell; P:cell redox homeostasis; F:peroxiredoxin activity; P:oxidation-reduction process; P:cellular oxidant detoxification
Ityp14111	3.82739	surfeit locus protein 4 homolog	270	1	8.22e-170	97.41	1	C:GO:0016021	C:integral component of membrane
Ityp14124	-2.36689	hypothetical protein YQE_10930, partial	536	1	0	91.04	2	F:GO:0016620; P:GO:0055114	F:oxidoreductase activity, acting on the aldehyde or oxo group of donors, NAD or NADP as acceptor; P:oxidation-reduction process
Ityp14127	3.2266	aminopeptidase N-like isoform X2	1038	1	0	87.97
Ityp14128	2.02452	regulator of nonsense transcripts 1 homolog	1093	1	0	97.99	6	P:GO:0000184; F:GO:0003677; F:GO:0004386; F:GO:0005524; C:GO:0005737; F:GO:0008270	P:nuclear-transcribed mRNA catabolic process, nonsense-mediated decay; F:DNA binding; F:helicase activity; F:ATP binding; C:cytoplasm; F:zinc ion binding
Ityp14142	2.41927	unknown	632	1	0	80.03	2	F:GO:0004553; P:GO:0005975	F:hydrolase activity, hydrolyzing O-glycosyl compounds; P:carbohydrate metabolic process
Ityp14171	-2.10881	PREDICTED: tropomyosin-1	284	1	0	99.65
Ityp14172	-5.88672	tropomyosin isoform X15	101	1	2.19e-43	97.53
Ityp14183	2.74688	echinoderm microtubule-associated protein-like 2 isoform X1	641	1	0	90.54
Ityp14221	-3.54221	copper transport protein ATX1	71	1	2.66e-32	90.14	2	P:GO:0030001; F:GO:0046872	P:metal ion transport; F:metal ion binding
Ityp14253	-2.49995	unknown	319	1	0	88.79	7	F:GO:0000287; F:GO:0005524; P:GO:0016310; P:GO:0032957; F:GO:0047325; F:GO:0052725; F:GO:0052726	F:magnesium ion binding; F:ATP binding; P:phosphorylation; P:inositol trisphosphate metabolic process; F:inositol tetrakisphosphate 1-kinase activity; F:inositol-1,3,4-trisphosphate 6-kinase activity; F:inositol-1,3,4-trisphosphate 5-kinase activity
Ityp14272	-2.06775	hypothetical protein D910_05538	410	1	0	99.51	4	F:GO:0005524; C:GO:0005737; F:GO:0036402; P:GO:1901800	F:ATP binding; C:cytoplasm; F:proteasome-activating ATPase activity; P:positive regulation of proteasomal protein catabolic process
Ityp14295	2.18318
Ityp14296	2.38826	glutathione S-transferase-like	207	1	2.45e-71	69.27
Ityp14331	2.56165	splicing factor 3A subunit 3	500	1	0	95	4	P:GO:0000398; F:GO:0003723; C:GO:0005681; F:GO:0008270	P:mRNA splicing, via spliceosome; F:RNA binding; C:spliceosomal complex; F:zinc ion binding
Ityp14334	-3.50875	myosin heavy chain 95F isoform X4	1304	1	0	92.84
Ityp14363	-2.08812	hypothetical protein D910_05540	1349	1	0	86.41
Ityp14429	2.65889
Ityp14515	3.04619	PREDICTED: uncharacterized protein LOC109542842	231	1	1.96e-25	54.89
Ityp14592	-2.62938	shaggy, isoform M	459	1	9.66e-176	80	3	F:GO:0004672; F:GO:0005524; P:GO:0006468	F:protein kinase activity; F:ATP binding; P:protein phosphorylation
Ityp14653	4.12011	beta-1,3-glucan-binding protein-like	379	1	0	83.83	2	F:GO:0004553; P:GO:0005975	F:hydrolase activity, hydrolyzing O-glycosyl compounds; P:carbohydrate metabolic process
Ityp14703	4.19227	IDLDH_IPSPIRecName: Full=Ipsdienol dehydrogenase	250	1	7.8e-88	69.64	3	C:GO:0005829; F:GO:0016616; P:GO:0042811	C:cytosol; F:oxidoreductase activity, acting on the CH-OH group of donors, NAD or NADP as acceptor; P:pheromone biosynthetic process
Ityp14785	4.74137	hypothetical protein D910_02685	245	1	1.41e-105	80.93
Ityp14823	-3.3939	staphylococcal nuclease domain-containing protein 1	935	1	0	90.44
Ityp14895	-5.25189	PREDICTED: uncharacterized protein LOC109543843	541	1	1.98e-65	64.61
Ityp15189	3.70435	hypothetical protein D910_01786	500	1	0	84.68	2	F:GO:0004553; P:GO:0005975	F:hydrolase activity, hydrolyzing O-glycosyl compounds; P:carbohydrate metabolic process
Ityp15199	-2.49066	hypothetical protein YQE_03673, partial	334	1	0	86.32	3	F:GO:0004197; P:GO:0006508; P:GO:0050790	F:cysteine-type endopeptidase activity; P:proteolysis; P:regulation of catalytic activity
Ityp15288	-5.83544	FK506-binding protein 2	161	1	1.96e-105	98.72	3	P:GO:0000413; F:GO:0003755; F:GO:0005509	P:protein peptidyl-prolyl isomerization; F:peptidyl-prolyl cis-trans isomerase activity; F:calcium ion binding
Ityp15321	2.98957	UNC93-like protein isoform X3	550	1	0	96.01	1	C:GO:0016021	C:integral component of membrane
Ityp15509	2.29522	hypothetical protein D910_09240	406	1	6.14e-103	60.3
Ityp15510	4.58381	unknown	411	1	4e-119	65.63
Ityp15511	-6.4905	DNA repair protein RAD50	1293	1	0	75.1
Ityp15514	-6.4905	DNA repair protein RAD50	1134	1	0	73.27
Ityp15516	2.29522	hypothetical protein D910_09240	167	1	1.55e-38	67.72
Ityp15518	-6.4905	DNA repair protein RAD50	288	1	4.84e-124	84.1
Ityp15523	2.0874	hypothetical protein D910_05388, partial	205	1	7.61e-88	82.44	4	C:GO:0005737; F:GO:0032440; F:GO:0047522; P:GO:0055114	C:cytoplasm; F:2-alkenal reductase [NAD(P)+] activity; F:15-oxoprostaglandin 13-oxidase activity; P:oxidation-reduction process
Ityp15621	-2.23033	programmed cell death 6-interacting protein	784	1	0	82.93
Ityp15748	2.8583	adipokinetic hormone receptor	934	2	2.03e-144	75.95	4	F:GO:0005000; C:GO:0005886; P:GO:0007186; C:GO:0016021	F:vasopressin receptor activity; C:plasma membrane; P:G protein-coupled receptor signaling pathway; C:integral component of membrane
Ityp15760	-3.11555	cartilage oligomeric matrix protein	1031	1	0	82.49
Ityp15784	-2.27772	unknown	126	1	5.16e-56	88.29
Ityp15795	-2.56529	1,4-alpha-glucan-branching enzyme	694	1	0	89.75	4	F:GO:0003844; F:GO:0004553; P:GO:0005978; F:GO:0043169	F:1,4-alpha-glucan branching enzyme activity; F:hydrolase activity, hydrolyzing O-glycosyl compounds; P:glycogen biosynthetic process; F:cation binding
Ityp15812	2.43758	transcriptional coactivator YAP1-A isoform X1	4575	3	0	89.54
Ityp15869	3.58525	twitchin isoform X2	8245	1	0	96.21
Ityp15881	3.45839	laminin subunit beta-1 isoform X1	2682	3	0	80.97
Ityp15916	3.40611	venom acid phosphatase Acph-1-like	396	1	5.26e-178	82.48	2	F:GO:0003993; P:GO:0016311	F:acid phosphatase activity; P:dephosphorylation
Ityp16341	-2.05342	eukaryotic initiation factor 4A-III	401	1	0	98.25	3	F:GO:0003676; F:GO:0004386; F:GO:0005524	F:nucleic acid binding; F:helicase activity; F:ATP binding
Ityp16342	-3.34074	hypothetical protein YQE_04287, partial	734	1	0	87.69	1	C:GO:0005634	C:nucleus
Ityp16405	2.22701	xaa-Pro aminopeptidase 1	624	1	0	86.74
Ityp16439	-3.27734	neurochondrin homolog	690	1	0	79.21
Ityp17054	-2.59376	catenin alpha isoform X1	573	1	0	97.21
Ityp17226	-4.03575	60S ribosomal protein L28	137	1	2.47e-69	92.74	3	F:GO:0003735; C:GO:0005840; P:GO:0006412	F:structural constituent of ribosome; C:ribosome; P:translation
Ityp17335	-2.05342	unknown	118	1	8.51e-51	83.33	2	F:GO:0003676; F:GO:0005524	F:nucleic acid binding; F:ATP binding
Ityp17336	-2.05342	eukaryotic initiation factor 4A-III	83	1	2.37e-48	98.8	7	F:GO:0003724; F:GO:0003729; F:GO:0003743; F:GO:0005524; C:GO:0005730; P:GO:0006413; C:GO:0071013	F:RNA helicase activity; F:mRNA binding; F:translation initiation factor activity; F:ATP binding; C:nucleolus; P:translational initiation; C:catalytic step 2 spliceosome
Ityp17337	-2.05342	eukaryotic initiation factor 4A-III	124	1	1.15e-65	95.41	7	F:GO:0003724; F:GO:0003729; F:GO:0003743; F:GO:0005524; C:GO:0005730; P:GO:0006413; C:GO:0071013	F:RNA helicase activity; F:mRNA binding; F:translation initiation factor activity; F:ATP binding; C:nucleolus; P:translational initiation; C:catalytic step 2 spliceosome
Ityp17339	-3.34074	hypothetical protein YQE_04287, partial	734	1	0	87.71	1	C:GO:0005634	C:nucleus
Ityp17495	2.43758	uncharacterized protein LOC111355259	506	1	1.6e-83	55.91
Ityp17653	2.43758	uncharacterized protein LOC111355259	270	1	3.91e-28	53.65
Ityp17732	4.26787	laminin subunit gamma-1	1470	1	0	76.33
Ityp17760	-4.58977	ankyrin-3 isoform X5	2203	1	0	81.65
Ityp17764	2.28484	delta(3,5)-Delta(2,4)-dienoyl-CoA isomerase, mitochondrial	307	1	2.49e-164	86.9	1	F:GO:0003824	F:catalytic activity
Ityp17887	7.55717	hypothetical protein D910_00878	471	1	0	81.74	2	F:GO:0004553; P:GO:0005975	F:hydrolase activity, hydrolyzing O-glycosyl compounds; P:carbohydrate metabolic process
Ityp17988	-4.07416	tubulin beta chain-like	453	1	0	98.77
		peroxisomal acyl-coenzyme A oxidase 3	699	1	0	80.37	6	F:GO:0005504; C:GO:0005777; F:GO:0016402; P:GO:0033540; P:GO:0055088; F:GO:0071949	F:fatty acid binding; C:peroxisome; F:pristanoyl-CoA oxidase activity; P:fatty acid beta-oxidation using acyl-CoA oxidase; P:lipid homeostasis; F:FAD binding
Ityp18344	5.71968	hypothetical protein D910_11222	320	1	4.8e-153	74.71	1	F:GO:0008233	F:peptidase activity
Ityp18408	-2.14527	maternal protein exuperantia-1	451	1	0	79.42	3	F:GO:0003723; F:GO:0042803; P:GO:0045450	F:RNA binding; F:protein homodimerization activity; P:bicoid mRNA localization
Ityp18428	-7.68168	odorant-binding protein 28	132	1	6.59e-29	60.61	1	F:GO:0005549	F:odorant binding
Ityp18432	-2.54279	hypothetical protein D910_09800	253	1	2.91e-98	72.87	1	F:GO:0005549	F:odorant binding
Ityp18509	2.43758	uncharacterized protein LOC111355259	442	1	3.95e-72	56.73
Ityp18683	2.08627	unknown	636	1	0	71.92	3	F:GO:0000166; P:GO:0008652; P:GO:1901605	F:nucleotide binding; P:cellular amino acid biosynthetic process; P:alpha-amino acid metabolic process
Ityp18891	2.43758	uncharacterized protein LOC111355259	454	1	1.12e-75	52.6
Ityp19436	4.15682	peptide methionine sulfoxide reductase isoform X5	214	1	2.84e-118	80.33
Ityp19622	-3.5721	unknown	190	1	3.37e-128	97.89	1	F:GO:0046872	F:metal ion binding
Ityp19645	-2.24368	26S protease regulatory subunit 4	457	1	0	87.82	5	F:GO:0005524; C:GO:0005737; F:GO:0008233; F:GO:0036402; P:GO:1901800	F:ATP binding; C:cytoplasm; F:peptidase activity; F:proteasome-activating ATPase activity; P:positive regulation of proteasomal protein catabolic process
Ityp19655	-3.0206	ubiquitin carboxyl-terminal hydrolase 14	489	1	0	90.35	3	P:GO:0006511; P:GO:0016579; F:GO:0036459	P:ubiquitin-dependent protein catabolic process; P:protein deubiquitination; F:thiol-dependent ubiquitinyl hydrolase activity
Ityp19744	-2.14527	maternal protein exuperantia-1	432	1	0	82.45	3	F:GO:0003723; F:GO:0042803; P:GO:0045450	F:RNA binding; F:protein homodimerization activity; P:bicoid mRNA localization
Ityp20267	4.36886	venom carboxylesterase-6-like	567	1	0	82.54
Ityp20268	4.71369	unknown	572	1	0	83.3	1	F:GO:0016787	F:hydrolase activity
Ityp20471	2.43758	hypothetical protein TcasGA2_TC001822	427	1	1.19e-59	71.92	1	C:GO:0016020	C:membrane
Ityp20539	2.40877	integumentary mucin C.1-like isoform X2	265	1	3.13e-62	62.99
Ityp20639	2.43758	uncharacterized protein LOC111355259	548	1	3.4e-83	56.58
Ityp20677	3.13304	PREDICTED: uncharacterized protein LOC109542820	660	1	0	69.29
Ityp20692	7.25537	thaumatin-like protein	243	1	4.59e-141	86.59
Ityp20740	2.43758	uncharacterized protein LOC111355259	374	1	6.1e-71	57.8
Ityp20787	2.43758	uncharacterized protein LOC111355259	506	1	6.97e-86	56.3
Ityp20892	3.14225	rutC family protein UK114	171	1	9.11e-90	97.83
Ityp20901	-2.97037	ubiquitin-conjugating enzyme E2 variant 2	144	1	3.61e-98	97.22
Ityp21013	-2.08653	unknown	249	1	6.87e-144	90.76	2	F:GO:0005507; P:GO:0055070	F:copper ion binding; P:copper ion homeostasis
Ityp21050	7.25537	thaumatin-like protein	244	1	3.29e-144	86.99
Ityp21074	3.53531	nudC domain-containing protein 1	691	2	0	79.49	3	F:GO:0003979; F:GO:0051287; P:GO:0055114	F:UDP-glucose 6-dehydrogenase activity; F:NAD binding; P:oxidation-reduction process
Ityp21656	2.19577	uncharacterized protein LOC105691580	414	1	9.37e-147	67.57
Ityp21883	-2.37196	AGAP005124-PC-like protein	243	1	3.16e-84	65.2	6	P:GO:0006081; C:GO:0016020; C:GO:0016021; F:GO:0016491; F:GO:0016620; P:GO:0055114	P:cellular aldehyde metabolic process; C:membrane; C:integral component of membrane; F:oxidoreductase activity; F:oxidoreductase activity, acting on the aldehyde or oxo group of donors, NAD or NADP as acceptor; P:oxidation-reduction process
Ityp21900	2.74189	hypothetical protein D910_02874	2819	1	0	88.82	3	F:GO:0005044; P:GO:0006897; C:GO:0016021	F:scavenger receptor activity; P:endocytosis; C:integral component of membrane
Ityp21903	-4.40424	hypothetical protein TcasGA2_TC008240	613	1	1.29e-72	64.16	2	C:GO:0005861; P:GO:0006936	C:troponin complex; P:muscle contraction
Ityp22073	2.63686	unknown	128	1	2.62e-63	79.69
Ityp22080	4.88321	venom acid phosphatase Acph-1-like	389	1	3.72e-133	72.7	2	F:GO:0003993; P:GO:0016311	F:acid phosphatase activity; P:dephosphorylation
Ityp22109	4.19227	IDLDH_IPSPIRecName: Full=Ipsdienol dehydrogenase	251	1	6.8e-88	69.64	3	C:GO:0005829; F:GO:0016616; P:GO:0042811	C:cytosol; F:oxidoreductase activity, acting on the CH-OH group of donors, NAD or NADP as acceptor; P:pheromone biosynthetic process
Ityp22171	2.40877	---NA---	74
Ityp22260	-3.68741	signal transducer and activator of transcription 5B isoform X1	621	1	0	78.4
Ityp22358	-3.63113	mitogen-activated protein kinase 1-like protein	202	1	9.58e-111	89.69	3	P:GO:0000165; F:GO:0004707; F:GO:0005524	P:MAPK cascade; F:MAP kinase activity; F:ATP binding
Ityp22474	-2.96007
Ityp23136	2.43758	uncharacterized protein LOC111355259	389	1	2.19e-64	57.79
		uncharacterized protein LOC105691580	446	1	1.96e-177	73.98
Ityp23240	2.13236	unnamed protein product	1600	2	0	51.92
Ityp23289	4.41522	unknown	437	1	0	83.33	3	F:GO:0004181; P:GO:0006508; F:GO:0008270	F:metallocarboxypeptidase activity; P:proteolysis; F:zinc ion binding
Ityp23329	4.83428	PREDICTED: trypsin-1-like	277	1	2.1e-85	71.59
Ityp23358	-4.21609	hypothetical protein D910_12274	874	1	5.44e-90	55.97
Ityp23364	-4.21609	hypothetical protein D910_12274	970	1	2.72e-83	51.36
		uncharacterized protein LOC105691580	446	1	8.19e-177	73.98
Ityp23594	2.56165	splicing factor 3A subunit 3	484	1	0	90.62	4	P:GO:0000398; F:GO:0003723; C:GO:0005681; F:GO:0008270	P:mRNA splicing, via spliceosome; F:RNA binding; C:spliceosomal complex; F:zinc ion binding
Ityp23730	-2.46196	26S protease regulatory subunit 8	369	1	0	91.71	5	F:GO:0005524; C:GO:0005737; P:GO:0006508; F:GO:0008233; P:GO:0030163	F:ATP binding; C:cytoplasm; P:proteolysis; F:peptidase activity; P:protein catabolic process
Ityp23773	2.13236	hypothetical protein D910_00608	217	1	9.71e-54	64.53
Ityp23792	2.43758	uncharacterized protein LOC111355259	423	1	2.63e-69	58.31
Ityp23835	-4.21609	hypothetical protein D910_12274	3592	2	0	51.07

## Sheet: SM-SF up
No upregulated proteins found

## Sheet: SM-SF down
Protein.IDs	SM-SF_AdjPVal	SM-SF_log2FoldChange	featureAvg	SF_F1	SF_F2	SF_F3	SF_F4	SM_M1	SM_M2	SM_M3	SM_M4
Ityp00898	0.012777	-2.7363	25.9771	27.8912	28.3927	27.3635	28.5418	24.5498	25.7909	25.4705	25.4327
Ityp03165	0.0172435	-2.47032	26.5996	26.8676	27.2844	27.0442	26.8532	24.9969	23.5269	24.662	24.9823
Ityp09233	0.0355857	-3.8782	25.2531	26.3509	28.2465	25.9984	28.6005	22.9556	24.3901	23.8773	22.4604
Ityp10208	0.00474958	-2.89517	24.2371	26.1732	25.4897	26.422	26.1456	23.2013	22.2253	24.0636	23.1597
Ityp11654	0.000380753	-2.73623	32.8094	32.7319	33.4904	33.3384	33.3581	30.6299	29.7981	30.7046	30.8414
Ityp14111	0.00072115	-3.07128	25.7837	26.1722	25.9028	25.9133	25.9859	23.502	NA	22.7844	22.4804
Ityp15869	0.000380753	-2.73623	32.8094	32.7319	33.4904	33.3384	33.3581	30.6299	29.7981	30.7046	30.8414

[truncated: 9 more sheets: SM-SF DGE annotation combined, CM-CF up, CM-CF down, CLUSTER FILE, Detoxification, Digestion, Defence, Signalling, Growth]
