# Supplementary material for: Comparative gut proteomics study revealing adaptive physiology of Eurasian spruce bark beetle, Ips typographus (Coleoptera: Scolytinae)
Source: Front Plant Sci. 2023 Nov 21;14:1157455. doi: 10.3389/fpls.2023.1157455 (PMC10703158; doi:10.3389/fpls.2023.1157455)
Supplement: Supplementary Excel File 2 — Supporting information for gene expression at transcriptomics and proteomics level. [file Table_2.xlsx]

## Sheet: Common genes
Transcriptomics ID's	Proteomics ID's	Common gene between transcriptomics and proteomics
Ityp00004	Ityp00047	Ityp00187
Ityp00006	Ityp00092	Ityp00333
Ityp00009	Ityp00187	Ityp00391
Ityp00011	Ityp00252	Ityp00440
Ityp00014	Ityp00272	Ityp00524
Ityp00016	Ityp00282	Ityp00525
Ityp00020	Ityp00333	Ityp00866
Ityp00023	Ityp00379	Ityp00934
Ityp00025	Ityp00391	Ityp01033
Ityp00028	Ityp00440	Ityp01054
Ityp00030	Ityp00490	Ityp01077
Ityp00031	Ityp00524	Ityp01215
Ityp00032	Ityp00525	Ityp01222
Ityp00033	Ityp00535	Ityp01265
Ityp00037	Ityp00568	Ityp01560
Ityp00039	Ityp00655	Ityp01579
Ityp00045	Ityp00679	Ityp01672
Ityp00050	Ityp00783	Ityp01734
Ityp00057	Ityp00866	Ityp01822
Ityp00058	Ityp00885	Ityp01928
Ityp00061	Ityp00898	Ityp01930
Ityp00062	Ityp00934	Ityp01950
Ityp00074	Ityp00941	Ityp01987
Ityp00075	Ityp00960	Ityp02054
Ityp00078	Ityp01033	Ityp02064
Ityp00083	Ityp01054	Ityp02171
Ityp00085	Ityp01077	Ityp02277
Ityp00097	Ityp01084	Ityp02279
Ityp00098	Ityp01159	Ityp02280
Ityp00099	Ityp01215	Ityp02486
Ityp00101	Ityp01222	Ityp02507
Ityp00103	Ityp01265	Ityp02604
Ityp00105	Ityp01372	Ityp02607
Ityp00109	Ityp01386	Ityp02701
Ityp00112	Ityp01560	Ityp02856
Ityp00117	Ityp01579	Ityp03005
Ityp00118	Ityp01672	Ityp03038
Ityp00126	Ityp01734	Ityp03050
Ityp00127	Ityp01791	Ityp03124
Ityp00134	Ityp01822	Ityp03125
Ityp00142	Ityp01870	Ityp03135
Ityp00147	Ityp01873	Ityp03136
Ityp00148	Ityp01905	Ityp03156
Ityp00150	Ityp01919	Ityp03211
Ityp00152	Ityp01928	Ityp03242
Ityp00154	Ityp01930	Ityp03444
Ityp00156	Ityp01936	Ityp03457
Ityp00159	Ityp01950	Ityp03459
Ityp00162	Ityp01987	Ityp03469
Ityp00164	Ityp02018	Ityp03472
Ityp00166	Ityp02054	Ityp03497
Ityp00171	Ityp02055	Ityp03509
Ityp00172	Ityp02064	Ityp03522
Ityp00173	Ityp02185	Ityp03533
Ityp00176	Ityp02171	Ityp03548
Ityp00177	Ityp02277	Ityp03599
Ityp00180	Ityp02279	Ityp03633
Ityp00181	Ityp02280	Ityp03637
Ityp00182	Ityp02292	Ityp03643
Ityp00183	Ityp02330	Ityp03657
Ityp00184	Ityp02444	Ityp03706
Ityp00185	Ityp02467	Ityp03746
Ityp00186	Ityp02486	Ityp03761
Ityp00187	Ityp02507	Ityp03813
Ityp00190	Ityp02518	Ityp03816
Ityp00192	Ityp02543	Ityp03831
Ityp00197	Ityp02604	Ityp03852
Ityp00198	Ityp02605	Ityp03953
Ityp00203	Ityp02607	Ityp04025
Ityp00213	Ityp02624	Ityp04133
Ityp00217	Ityp02626	Ityp04136
Ityp00221	Ityp02633	Ityp04172
Ityp00222	Ityp02701	Ityp04286
Ityp00224	Ityp02716	Ityp04378
Ityp00226	Ityp02730	Ityp04411
Ityp00227	Ityp02735	Ityp04427
Ityp00228	Ityp02856	Ityp04442
Ityp00233	Ityp02947	Ityp04444
Ityp00236	Ityp02995	Ityp04459
Ityp00237	Ityp03005	Ityp04512
Ityp00240	Ityp03038	Ityp04644
Ityp00243	Ityp03049	Ityp04679
Ityp00249	Ityp03050	Ityp04697
Ityp00251	Ityp03124	Ityp04708
Ityp00253	Ityp03125	Ityp04709
Ityp00254	Ityp03135	Ityp04821
Ityp00255	Ityp03136	Ityp05078
Ityp00258	Ityp03156	Ityp05138
Ityp00261	Ityp03165	Ityp05139
Ityp00265	Ityp03211	Ityp05140
Ityp00267	Ityp03212	Ityp05166
Ityp00268	Ityp03242	Ityp05206
Ityp00269	Ityp03444	Ityp05243
Ityp00273	Ityp03445	Ityp05291
Ityp00276	Ityp03457	Ityp05779
Ityp00277	Ityp03459	Ityp05781
Ityp00279	Ityp03469	Ityp05867
Ityp00284	Ityp03472	Ityp06087
Ityp00291	Ityp03497	Ityp06152
Ityp00294	Ityp03509	Ityp06163
Ityp00298	Ityp03522	Ityp06184
Ityp00299	Ityp03533	Ityp06185
Ityp00300	Ityp03548	Ityp06268
Ityp00301	Ityp03599	Ityp06312
Ityp00303	Ityp03633	Ityp06375
Ityp00305	Ityp03637	Ityp06579
Ityp00308	Ityp03643	Ityp06634
Ityp00322	Ityp03657	Ityp06956
Ityp00323	Ityp03706	Ityp06969
Ityp00324	Ityp03746	Ityp06985
Ityp00329	Ityp03755	Ityp06990
Ityp00330	Ityp03761	Ityp06999
Ityp00331	Ityp03813	Ityp07037
Ityp00332	Ityp03816	Ityp07044
Ityp00333	Ityp03822	Ityp07149
Ityp00338	Ityp03831	Ityp07150
Ityp00342	Ityp03840	Ityp07203
Ityp00345	Ityp03849	Ityp07234
Ityp00346	Ityp03850	Ityp07278
Ityp00347	Ityp03852	Ityp07303
Ityp00349	Ityp03873	Ityp07337
Ityp00355	Ityp03931	Ityp07358
Ityp00360	Ityp03940	Ityp07382
Ityp00363	Ityp03944	Ityp07440
Ityp00365	Ityp03948	Ityp07480
Ityp00367	Ityp03950	Ityp07657
Ityp00368	Ityp03953	Ityp07714
Ityp00371	Ityp03979	Ityp07741
Ityp00372	Ityp03992	Ityp07742
Ityp00375	Ityp04025	Ityp07753
Ityp00376	Ityp04079	Ityp07906
Ityp00377	Ityp04081	Ityp08075
Ityp00381	Ityp04090	Ityp08138
Ityp00382	Ityp04133	Ityp08286
Ityp00383	Ityp04136	Ityp08338
Ityp00388	Ityp04172	Ityp08529
Ityp00391	Ityp04256	Ityp08592
Ityp00393	Ityp04286	Ityp08612
Ityp00398	Ityp04308	Ityp08743
Ityp00402	Ityp04378	Ityp08888
Ityp00403	Ityp04379	Ityp08889
Ityp00404	Ityp04411	Ityp08952
Ityp00410	Ityp04427	Ityp08986
Ityp00413	Ityp04442	Ityp09160
Ityp00415	Ityp04444	Ityp09223
Ityp00418	Ityp04459	Ityp09233
Ityp00421	Ityp04466	Ityp09327
Ityp00422	Ityp04490	Ityp09460
Ityp00424	Ityp04512	Ityp09728
Ityp00425	Ityp04549	Ityp09741
Ityp00427	Ityp04580	Ityp09799
Ityp00429	Ityp04644	Ityp09852
Ityp00430	Ityp04649	Ityp10056
Ityp00432	Ityp04679	Ityp10092
Ityp00433	Ityp04680	Ityp10190
Ityp00434	Ityp04697	Ityp10208
Ityp00435	Ityp04707	Ityp10213
Ityp00436	Ityp04708	Ityp10251
Ityp00439	Ityp04709	Ityp10310
Ityp00440	Ityp04774	Ityp10312
Ityp00443	Ityp04814	Ityp10346
Ityp00444	Ityp04821	Ityp10347
Ityp00449	Ityp04892	Ityp10381
Ityp00453	Ityp05062	Ityp10689
Ityp00464	Ityp05078	Ityp10690
Ityp00465	Ityp05138	Ityp10755
Ityp00466	Ityp05139	Ityp10788
Ityp00467	Ityp05140	Ityp10793
Ityp00470	Ityp05166	Ityp10951
Ityp00472	Ityp05206	Ityp11019
Ityp00473	Ityp05243	Ityp11333
Ityp00476	Ityp05291	Ityp11339
Ityp00477	Ityp05293	Ityp11500
Ityp00483	Ityp05480	Ityp11612
Ityp00485	Ityp05766	Ityp11636
Ityp00487	Ityp05779	Ityp11664
Ityp00489	Ityp05781	Ityp11725
Ityp00491	Ityp05785	Ityp11732
Ityp00493	Ityp05867	Ityp11826
Ityp00495	Ityp05929	Ityp11859
Ityp00496	Ityp06087	Ityp11923
Ityp00498	Ityp06152	Ityp11942
Ityp00500	Ityp06163	Ityp12066
Ityp00504	Ityp06183	Ityp12093
Ityp00511	Ityp06184	Ityp12208
Ityp00512	Ityp06185	Ityp12239
Ityp00515	Ityp06268	Ityp12273
Ityp00517	Ityp06280	Ityp12377
Ityp00524	Ityp06286	Ityp12423
Ityp00525	Ityp06312	Ityp12475
Ityp00526	Ityp06375	Ityp12525
Ityp00528	Ityp06393	Ityp12592
Ityp00529	Ityp06579	Ityp12593
Ityp00531	Ityp06634	Ityp12595
Ityp00537	Ityp06658	Ityp12777
Ityp00542	Ityp06845	Ityp12787
Ityp00543	Ityp06956	Ityp12837
Ityp00544	Ityp06969	Ityp12840
Ityp00546	Ityp06985	Ityp12851
Ityp00548	Ityp06986	Ityp12964
Ityp00550	Ityp06990	Ityp13082
Ityp00554	Ityp06999	Ityp13088
Ityp00555	Ityp07037	Ityp13132
Ityp00556	Ityp07038	Ityp13355
Ityp00557	Ityp07044	Ityp13440
Ityp00561	Ityp07078	Ityp13473
Ityp00562	Ityp07149	Ityp13482
Ityp00564	Ityp07150	Ityp13546
Ityp00566	Ityp07156	Ityp13834
Ityp00567	Ityp07203	Ityp14079
Ityp00582	Ityp07234	Ityp14086
Ityp00584	Ityp07278	Ityp14106
Ityp00585	Ityp07303	Ityp14124
Ityp00586	Ityp07313	Ityp14128
Ityp00588	Ityp07317	Ityp14171
Ityp00591	Ityp07337	Ityp14172
Ityp00592	Ityp07358	Ityp14198
Ityp00600	Ityp07364	Ityp14295
Ityp00604	Ityp07382	Ityp14296
Ityp00605	Ityp07410	Ityp14429
Ityp00607	Ityp07440	Ityp14491
Ityp00615	Ityp07480	Ityp14515
Ityp00617	Ityp07657	Ityp14703
Ityp00618	Ityp07706	Ityp14785
Ityp00619	Ityp07708	Ityp14895
Ityp00621	Ityp07714	Ityp15139
Ityp00626	Ityp07717	Ityp15189
Ityp00627	Ityp07725	Ityp15199
Ityp00629	Ityp07741	Ityp15216
Ityp00631	Ityp07742	Ityp15277
Ityp00633	Ityp07753	Ityp15328
Ityp00642	Ityp07906	Ityp15509
Ityp00643	Ityp08017	Ityp15510
Ityp00645	Ityp08075	Ityp15514
Ityp00647	Ityp08087	Ityp15516
Ityp00651	Ityp08138	Ityp15518
Ityp00657	Ityp08286	Ityp15523
Ityp00659	Ityp08338	Ityp15621
Ityp00662	Ityp08378	Ityp15748
Ityp00664	Ityp08385	Ityp15760
Ityp00665	Ityp08448	Ityp15784
Ityp00666	Ityp08503	Ityp15795
Ityp00669	Ityp08529	Ityp15812
Ityp00671	Ityp08561	Ityp15869
Ityp00676	Ityp08592	Ityp15881
Ityp00677	Ityp08612	Ityp15930
Ityp00678	Ityp08628	Ityp16337
Ityp00683	Ityp08674	Ityp16405
Ityp00688	Ityp08692	Ityp17732
Ityp00689	Ityp08730	Ityp17764
Ityp00693	Ityp08743	Ityp17890
Ityp00706	Ityp08814	Ityp17988
Ityp00708	Ityp08834	Ityp18035
Ityp00709	Ityp08872	Ityp18344
Ityp00712	Ityp08888	Ityp18408
Ityp00716	Ityp08889	Ityp18428
Ityp00719	Ityp08952	Ityp18432
Ityp00722	Ityp08986	Ityp18683
Ityp00723	Ityp09059	Ityp18723
Ityp00724	Ityp09138	Ityp19436
Ityp00726	Ityp09149	Ityp19744
Ityp00728	Ityp09160	Ityp19745
Ityp00732	Ityp09202	Ityp20539
Ityp00734	Ityp09223	Ityp20692
Ityp00736	Ityp09233	Ityp20892
Ityp00740	Ityp09295	Ityp20901
Ityp00742	Ityp09318	Ityp21013
Ityp00745	Ityp09327	Ityp21050
Ityp00751	Ityp09331	Ityp21074
Ityp00752	Ityp09460	Ityp21656
Ityp00756	Ityp09529	Ityp21900
Ityp00760	Ityp09728	Ityp21903
Ityp00766	Ityp09741	Ityp22073
Ityp00767	Ityp09799	Ityp22080
Ityp00768	Ityp09852	Ityp22091
Ityp00769	Ityp09854	Ityp22109
Ityp00773	Ityp09986	Ityp22171
Ityp00774	Ityp09989	Ityp22474
Ityp00775	Ityp10054	Ityp23289
Ityp00778	Ityp10056	Ityp23329
Ityp00784	Ityp10092	Ityp23835
Ityp00786	Ityp10189
Ityp00787	Ityp10190
Ityp00791	Ityp10191
Ityp00793	Ityp10195
Ityp00794	Ityp10208
Ityp00798	Ityp10209
Ityp00802	Ityp10213
Ityp00805	Ityp10221
Ityp00806	Ityp10229
Ityp00808	Ityp10251
Ityp00811	Ityp10289
Ityp00812	Ityp10310
Ityp00815	Ityp10312
Ityp00817	Ityp10317
Ityp00820	Ityp10346
Ityp00821	Ityp10347
Ityp00822	Ityp10353
Ityp00829	Ityp10366
Ityp00831	Ityp10375
Ityp00832	Ityp10381
Ityp00833	Ityp10417
Ityp00839	Ityp10525
Ityp00842	Ityp10689
Ityp00843	Ityp10690
Ityp00845	Ityp10698
Ityp00846	Ityp10700
Ityp00847	Ityp10715
Ityp00851	Ityp10724
Ityp00853	Ityp10755
Ityp00854	Ityp10785
Ityp00855	Ityp10788
Ityp00856	Ityp10793
Ityp00859	Ityp10951
Ityp00860	Ityp11019
Ityp00865	Ityp11087
Ityp00866	Ityp11250
Ityp00867	Ityp11304
Ityp00868	Ityp11333
Ityp00869	Ityp11339
Ityp00870	Ityp11433
Ityp00874	Ityp11498
Ityp00880	Ityp11500
Ityp00882	Ityp11551
Ityp00883	Ityp11564
Ityp00884	Ityp11612
Ityp00887	Ityp11631
Ityp00892	Ityp11636
Ityp00893	Ityp11654
Ityp00895	Ityp11662
Ityp00897	Ityp11664
Ityp00899	Ityp11704
Ityp00903	Ityp11721
Ityp00905	Ityp11723
Ityp00912	Ityp11725
Ityp00913	Ityp11732
Ityp00916	Ityp11812
Ityp00917	Ityp11819
Ityp00919	Ityp11826
Ityp00920	Ityp11859
Ityp00923	Ityp11909
Ityp00925	Ityp11923
Ityp00926	Ityp11929
Ityp00927	Ityp11942
Ityp00929	Ityp12021
Ityp00931	Ityp12004
Ityp00933	Ityp12024
Ityp00934	Ityp12039
Ityp00935	Ityp12066
Ityp00936	Ityp12093
Ityp00937	Ityp12208
Ityp00939	Ityp12239
Ityp00940	Ityp12247
Ityp00943	Ityp12273
Ityp00944	Ityp12371
Ityp00948	Ityp12377
Ityp00951	Ityp12417
Ityp00953	Ityp12423
Ityp00954	Ityp12433
Ityp00957	Ityp12447
Ityp00961	Ityp12475
Ityp00962	Ityp12514
Ityp00965	Ityp12525
Ityp00966	Ityp12534
Ityp00967	Ityp12565
Ityp00968	Ityp12592
Ityp00969	Ityp12593
Ityp00970	Ityp12594
Ityp00971	Ityp12595
Ityp00972	Ityp12615
Ityp00974	Ityp12762
Ityp00975	Ityp12777
Ityp00976	Ityp12787
Ityp00977	Ityp12837
Ityp00978	Ityp12840
Ityp00980	Ityp12842
Ityp00981	Ityp12851
Ityp00983	Ityp12964
Ityp00986	Ityp13082
Ityp00988	Ityp13088
Ityp00990	Ityp13132
Ityp00991	Ityp13183
Ityp00992	Ityp13285
Ityp00997	Ityp13293
Ityp01000	Ityp13355
Ityp01002	Ityp13361
Ityp01005	Ityp13440
Ityp01010	Ityp13473
Ityp01014	Ityp13482
Ityp01016	Ityp13546
Ityp01017	Ityp13690
Ityp01018	Ityp13729
Ityp01023	Ityp13783
Ityp01025	Ityp13834
Ityp01026	Ityp13931
Ityp01027	Ityp13935
Ityp01028	Ityp13936
Ityp01030	Ityp14016
Ityp01031	Ityp14079
Ityp01033	Ityp14086
Ityp01036	Ityp14093
Ityp01038	Ityp14094
Ityp01039	Ityp14106
Ityp01042	Ityp14111
Ityp01047	Ityp14124
Ityp01049	Ityp14127
Ityp01051	Ityp14128
Ityp01052	Ityp14142
Ityp01053	Ityp14171
Ityp01054	Ityp14172
Ityp01055	Ityp14183
Ityp01056	Ityp14198
Ityp01057	Ityp14200
Ityp01062	Ityp14221
Ityp01064	Ityp14253
Ityp01065	Ityp14272
Ityp01067	Ityp14295
Ityp01069	Ityp14296
Ityp01071	Ityp14331
Ityp01072	Ityp14334
Ityp01075	Ityp14363
Ityp01077	Ityp14429
Ityp01079	Ityp14491
Ityp01086	Ityp14496
Ityp01087	Ityp14515
Ityp01091	Ityp14591
Ityp01095	Ityp14592
Ityp01097	Ityp14653
Ityp01098	Ityp14691
Ityp01099	Ityp14703
Ityp01100	Ityp14785
Ityp01101	Ityp14823
Ityp01104	Ityp14895
Ityp01105	Ityp15139
Ityp01108	Ityp15189
Ityp01112	Ityp15199
Ityp01113	Ityp15216
Ityp01114	Ityp15277
Ityp01120	Ityp15288
Ityp01121	Ityp15321
Ityp01127	Ityp15328
Ityp01128	Ityp15509
Ityp01133	Ityp15510
Ityp01134	Ityp15511
Ityp01138	Ityp15514
Ityp01140	Ityp15516
Ityp01142	Ityp15518
Ityp01144	Ityp15523
Ityp01146	Ityp15621
Ityp01147	Ityp15748
Ityp01149	Ityp15760
Ityp01150	Ityp15784
Ityp01152	Ityp15788
Ityp01153	Ityp15795
Ityp01155	Ityp15812
Ityp01158	Ityp15869
Ityp01162	Ityp15881
Ityp01163	Ityp15916
Ityp01165	Ityp15930
Ityp01166	Ityp16330
Ityp01167	Ityp16337
Ityp01169	Ityp16341
Ityp01171	Ityp16342
Ityp01172	Ityp16405
Ityp01176	Ityp16439
Ityp01179	Ityp17054
Ityp01181	Ityp17226
Ityp01182	Ityp17234
Ityp01187	Ityp17263
Ityp01188	Ityp17335
Ityp01189	Ityp17336
Ityp01190	Ityp17337
Ityp01192	Ityp17339
Ityp01193	Ityp17452
Ityp01194	Ityp17495
Ityp01195	Ityp17653
Ityp01197	Ityp17732
Ityp01198	Ityp17760
Ityp01199	Ityp17764
Ityp01200	Ityp17887
Ityp01202	Ityp17888
Ityp01204	Ityp17890
Ityp01206	Ityp17988
Ityp01210	Ityp18035
Ityp01211	Ityp18344
Ityp01212	Ityp18407
Ityp01213	Ityp18408
Ityp01215	Ityp18428
Ityp01217	Ityp18432
Ityp01220	Ityp18434
Ityp01222	Ityp18455
Ityp01225	Ityp18509
Ityp01228	Ityp18683
Ityp01233	Ityp18723
Ityp01237	Ityp18891
Ityp01238	Ityp19436
Ityp01240	Ityp19622
Ityp01242	Ityp19645
Ityp01244	Ityp19655
Ityp01249	Ityp19744
Ityp01253	Ityp19745
Ityp01254	Ityp20267
Ityp01256	Ityp20268
Ityp01258	Ityp20471
Ityp01260	Ityp20539
Ityp01262	Ityp20639
Ityp01264	Ityp20677
Ityp01265	Ityp20692
Ityp01267	Ityp20740
Ityp01269	Ityp20787
Ityp01271	Ityp20892
Ityp01273	Ityp20901
Ityp01274	Ityp21013
Ityp01275	Ityp21050
Ityp01276	Ityp21074
Ityp01278	Ityp21656
Ityp01282	Ityp21883
Ityp01283	Ityp21900
Ityp01284	Ityp21903
Ityp01285	Ityp21915
Ityp01292	Ityp22073
Ityp01295	Ityp22080
Ityp01298	Ityp22091
Ityp01299	Ityp22109
Ityp01301	Ityp22171
Ityp01302	Ityp22260
Ityp01303	Ityp22358
Ityp01306	Ityp22474
Ityp01309	Ityp23136
Ityp01310	Ityp23240
Ityp01315	Ityp23289
Ityp01316	Ityp23329
Ityp01318	Ityp23358
Ityp01320	Ityp23364
Ityp01322	Ityp23594
Ityp01323	Ityp23730
Ityp01325	Ityp23773
Ityp01331	Ityp23792
Ityp01338	Ityp23835
Ityp01340
Ityp01341
Ityp01345
Ityp01349
Ityp01359
Ityp01360
Ityp01363
Ityp01367
Ityp01370
Ityp01374
Ityp01377
Ityp01379
Ityp01380
Ityp01381
Ityp01383
Ityp01384
Ityp01389
Ityp01390
Ityp01392
Ityp01394
Ityp01395
Ityp01398
Ityp01399
Ityp01400
Ityp01404
Ityp01407
Ityp01412
Ityp01413
Ityp01421
Ityp01426
Ityp01428
Ityp01431
Ityp01433
Ityp01434
Ityp01435
Ityp01437
Ityp01443
Ityp01445
Ityp01446
Ityp01449
Ityp01450
Ityp01452
Ityp01453
Ityp01457
Ityp01458
Ityp01460
Ityp01461
Ityp01462
Ityp01463
Ityp01465
Ityp01467
Ityp01469
Ityp01470
Ityp01471
Ityp01475
Ityp01476
Ityp01477
Ityp01478
Ityp01484
Ityp01485
Ityp01486
Ityp01487
Ityp01490
Ityp01491
Ityp01494
Ityp01497
Ityp01500
Ityp01501
Ityp01502
Ityp01503
Ityp01508
Ityp01512
Ityp01516
Ityp01517
Ityp01518
Ityp01519
Ityp01520
Ityp01521
Ityp01524
Ityp01526
Ityp01528
Ityp01530
Ityp01533
Ityp01534
Ityp01535
Ityp01536
Ityp01537
Ityp01540
Ityp01542
Ityp01543
Ityp01548
Ityp01555
Ityp01556
Ityp01559
Ityp01560
Ityp01563
Ityp01565
Ityp01566
Ityp01570
Ityp01571
Ityp01572
Ityp01575
Ityp01576
Ityp01579
Ityp01581
Ityp01582
Ityp01583
Ityp01584
Ityp01586
Ityp01590
Ityp01592
Ityp01593
Ityp01594
Ityp01597
Ityp01598
Ityp01599
Ityp01601
Ityp01604
Ityp01606
Ityp01610
Ityp01612
Ityp01613
Ityp01614
Ityp01616
Ityp01619
Ityp01622
Ityp01625
Ityp01626
Ityp01629
Ityp01630
Ityp01634
Ityp01635
Ityp01636
Ityp01637
Ityp01639
Ityp01640
Ityp01646
Ityp01647
Ityp01650
Ityp01652
Ityp01655
Ityp01656
Ityp01657
Ityp01658
Ityp01659
Ityp01663
Ityp01664
Ityp01669
Ityp01672
Ityp01674
Ityp01676
Ityp01677
Ityp01678
Ityp01682
Ityp01683
Ityp01689
Ityp01691
Ityp01692
Ityp01693
Ityp01694
Ityp01695
Ityp01696
Ityp01697
Ityp01698
Ityp01699
Ityp01701
Ityp01702
Ityp01708
Ityp01710
Ityp01713
Ityp01715
Ityp01716
Ityp01720
Ityp01725
Ityp01726
Ityp01731
Ityp01732
Ityp01734
Ityp01737
Ityp01738
Ityp01739
Ityp01742
Ityp01743
Ityp01745
Ityp01747
Ityp01750
Ityp01758
Ityp01760
Ityp01762
Ityp01763
Ityp01764
Ityp01766
Ityp01768
Ityp01771
Ityp01774
Ityp01775
Ityp01780
Ityp01782
Ityp01783
Ityp01784
Ityp01787
Ityp01789
Ityp01792
Ityp01799
Ityp01800
Ityp01806
Ityp01807
Ityp01809
Ityp01817
Ityp01818
Ityp01821
Ityp01822
Ityp01823
Ityp01824
Ityp01826
Ityp01830
Ityp01832
Ityp01833
Ityp01834
Ityp01835
Ityp01836
Ityp01839
Ityp01841
Ityp01842
Ityp01844
Ityp01845
Ityp01846
Ityp01848
Ityp01849
Ityp01852
Ityp01854
Ityp01855
Ityp01857
Ityp01858
Ityp01859
Ityp01861
Ityp01863
Ityp01869
Ityp01872
Ityp01878
Ityp01881
Ityp01884
Ityp01886
Ityp01887
Ityp01894
Ityp01895
Ityp01898
Ityp01900
Ityp01903
Ityp01904
Ityp01907
Ityp01910
Ityp01912
Ityp01913
Ityp01914
Ityp01920
Ityp01921
Ityp01922
Ityp01923
Ityp01926
Ityp01927
Ityp01928
Ityp01929
Ityp01930
Ityp01931
Ityp01932
Ityp01937
Ityp01938
Ityp01939
Ityp01941
Ityp01943
Ityp01945
Ityp01947
Ityp01950
Ityp01951
Ityp01962
Ityp01963
Ityp01968
Ityp01969
Ityp01970
Ityp01971
Ityp01976
Ityp01977
Ityp01978
Ityp01986
Ityp01987
Ityp01989
Ityp01990
Ityp01991
Ityp01993
Ityp01994
Ityp01996
Ityp01998
Ityp01999
Ityp02000
Ityp02001
Ityp02003
Ityp02007
Ityp02016
Ityp02017
Ityp02019
Ityp02021
Ityp02022
Ityp02024
Ityp02028
Ityp02029
Ityp02030
Ityp02034
Ityp02035
Ityp02037
Ityp02039
Ityp02040
Ityp02042
Ityp02046
Ityp02048
Ityp02049
Ityp02050
Ityp02053
Ityp02054
Ityp02059
Ityp02061
Ityp02062
Ityp02064
Ityp02065
Ityp02066
Ityp02067
Ityp02071
Ityp02072
Ityp02078
Ityp02079
Ityp02082
Ityp02088
Ityp02093
Ityp02094
Ityp02095
Ityp02104
Ityp02110
Ityp02111
Ityp02115
Ityp02118
Ityp02119
Ityp02121
Ityp02123
Ityp02126
Ityp02129
Ityp02131
Ityp02133
Ityp02135
Ityp02138
Ityp02139
Ityp02155
Ityp02157
Ityp02159
Ityp02162
Ityp02166
Ityp02169
Ityp02171
Ityp02172
Ityp02177
Ityp02179
Ityp02183
Ityp02184
Ityp02187
Ityp02188
Ityp02190
Ityp02192
Ityp02193
Ityp02205
Ityp02223
Ityp02224
Ityp02230
Ityp02231
Ityp02236
Ityp02238
Ityp02240
Ityp02247
Ityp02253
Ityp02255
Ityp02256
Ityp02257
Ityp02260
Ityp02261
Ityp02265
Ityp02266
Ityp02269
Ityp02277
Ityp02278
Ityp02279
Ityp02280
Ityp02281
Ityp02282
Ityp02286
Ityp02289
Ityp02291
Ityp02293
Ityp02296
Ityp02302
Ityp02309
Ityp02311
Ityp02312
Ityp02317
Ityp02320
Ityp02322
Ityp02323
Ityp02324
Ityp02325
Ityp02326
Ityp02327
Ityp02329
Ityp02331
Ityp02332
Ityp02333
Ityp02337
Ityp02339
Ityp02340
Ityp02342
Ityp02343
Ityp02344
Ityp02345
Ityp02346
Ityp02349
Ityp02352
Ityp02353
Ityp02354
Ityp02355
Ityp02360
Ityp02363
Ityp02366
Ityp02367
Ityp02369
Ityp02371
Ityp02373
Ityp02376
Ityp02377
Ityp02383
Ityp02384
Ityp02385
Ityp02388
Ityp02393
Ityp02394
Ityp02396
Ityp02397
Ityp02398
Ityp02401
Ityp02405
Ityp02406
Ityp02410
Ityp02415
Ityp02417
Ityp02419
Ityp02422
Ityp02423
Ityp02425
Ityp02433
Ityp02435
Ityp02436
Ityp02440
Ityp02441
Ityp02442
Ityp02443
Ityp02445
Ityp02446
Ityp02447
Ityp02454
Ityp02462
Ityp02465
Ityp02470
Ityp02472
Ityp02473
Ityp02476
Ityp02478
Ityp02481
Ityp02484
Ityp02486
Ityp02488
Ityp02489
Ityp02490
Ityp02491
Ityp02492
Ityp02495
Ityp02496
Ityp02504
Ityp02507
Ityp02510
Ityp02513
Ityp02514
Ityp02515
Ityp02525
Ityp02531
Ityp02534
Ityp02535
Ityp02536
Ityp02537
Ityp02539
Ityp02540
Ityp02541
Ityp02545
Ityp02549
Ityp02550
Ityp02551
Ityp02557
Ityp02567
Ityp02571
Ityp02572
Ityp02575
Ityp02577
Ityp02578
Ityp02581
Ityp02583
Ityp02584
Ityp02585
Ityp02586
Ityp02587
Ityp02588
Ityp02591
Ityp02593
Ityp02594
Ityp02597
Ityp02600
Ityp02601
Ityp02604
Ityp02607
Ityp02611
Ityp02613
Ityp02614
Ityp02618
Ityp02620
Ityp02622
Ityp02634
Ityp02637
Ityp02640
Ityp02643
Ityp02645
Ityp02646
Ityp02649
Ityp02650
Ityp02652
Ityp02659
Ityp02660
Ityp02661
Ityp02664
Ityp02668
Ityp02672
Ityp02674
Ityp02675
Ityp02679
Ityp02680
Ityp02687
Ityp02689
Ityp02690
Ityp02692
Ityp02696
Ityp02699
Ityp02700
Ityp02701
Ityp02703
Ityp02709
Ityp02714
Ityp02715
Ityp02718
Ityp02720
Ityp02721
Ityp02722
Ityp02725
Ityp02727
Ityp02729
Ityp02737
Ityp02738
Ityp02746
Ityp02747
Ityp02749
Ityp02750
Ityp02751
Ityp02752
Ityp02753
Ityp02756
Ityp02758
Ityp02759
Ityp02762
Ityp02772
Ityp02773
Ityp02775
Ityp02776
Ityp02781
Ityp02782
Ityp02783
Ityp02784
Ityp02785
Ityp02786
Ityp02790
Ityp02791
Ityp02794
Ityp02795
Ityp02796
Ityp02798
Ityp02800
Ityp02802
Ityp02805
Ityp02807
Ityp02812
Ityp02813
Ityp02814
Ityp02819
Ityp02821
Ityp02822
Ityp02824
Ityp02826
Ityp02831
Ityp02836
Ityp02841
Ityp02842
Ityp02843
Ityp02845
Ityp02847
Ityp02851
Ityp02852
Ityp02854
Ityp02855
Ityp02856
Ityp02857
Ityp02865
Ityp02867
Ityp02868
Ityp02869
Ityp02871
Ityp02877
Ityp02879
Ityp02880
Ityp02881
Ityp02885
Ityp02886
Ityp02887
Ityp02891
Ityp02892
Ityp02893
Ityp02894
Ityp02896
Ityp02898
Ityp02899
Ityp02902
Ityp02903
Ityp02905
Ityp02907
Ityp02908
Ityp02916
Ityp02918
Ityp02920
Ityp02923
Ityp02926
Ityp02928
Ityp02933
Ityp02937
Ityp02940
Ityp02941
Ityp02942
Ityp02946
Ityp02949
Ityp02950
Ityp02952
Ityp02953
Ityp02955
Ityp02956
Ityp02958
Ityp02963
Ityp02964
Ityp02965
Ityp02966
Ityp02967
Ityp02968
Ityp02970
Ityp02971
Ityp02973
Ityp02974
Ityp02975
Ityp02977
Ityp02978
Ityp02981
Ityp02982
Ityp02983
Ityp02987
Ityp02990
Ityp02993
Ityp02994
Ityp02998
Ityp02999
Ityp03000
Ityp03001
Ityp03002
Ityp03005
Ityp03006
Ityp03019
Ityp03026
Ityp03028
Ityp03031
Ityp03033
Ityp03038
Ityp03042
Ityp03043
Ityp03046
Ityp03047
Ityp03048
Ityp03050
Ityp03054
Ityp03057
Ityp03074
Ityp03077
Ityp03078
Ityp03079
Ityp03085
Ityp03093
Ityp03097
Ityp03098
Ityp03099
Ityp03104
Ityp03105
Ityp03106
Ityp03108
Ityp03109
Ityp03112
Ityp03113
Ityp03114
Ityp03118
Ityp03119
Ityp03122
Ityp03123
Ityp03124
Ityp03125
Ityp03127
Ityp03128
Ityp03129
Ityp03131
Ityp03133
Ityp03134
Ityp03135
Ityp03136
Ityp03140
Ityp03146
Ityp03148
Ityp03154
Ityp03156
Ityp03158
Ityp03168
Ityp03170
Ityp03171
Ityp03172
Ityp03174
Ityp03189
Ityp03190
Ityp03192
Ityp03197
Ityp03207
Ityp03210
Ityp03211
Ityp03214
Ityp03216
Ityp03217
Ityp03218
Ityp03221
Ityp03223
Ityp03224
Ityp03227
Ityp03228
Ityp03230
Ityp03231
Ityp03233
Ityp03241
Ityp03242
Ityp03243
Ityp03244
Ityp03245
Ityp03246
Ityp03247
Ityp03248
Ityp03252
Ityp03254
Ityp03255
Ityp03257
Ityp03258
Ityp03259
Ityp03260
Ityp03263
Ityp03265
Ityp03267
Ityp03268
Ityp03269
Ityp03270
Ityp03274
Ityp03276
Ityp03283
Ityp03284
Ityp03285
Ityp03287
Ityp03288
Ityp03289
Ityp03290
Ityp03292
Ityp03293
Ityp03294
Ityp03296
Ityp03297
Ityp03299
Ityp03300
Ityp03303
Ityp03304
Ityp03306
Ityp03309
Ityp03310
Ityp03311
Ityp03313
Ityp03314
Ityp03315
Ityp03316
Ityp03317
Ityp03319
Ityp03320
Ityp03321
Ityp03323
Ityp03325
Ityp03326
Ityp03327
Ityp03328
Ityp03334
Ityp03335
Ityp03337
Ityp03339
Ityp03340
Ityp03341
Ityp03343
Ityp03347
Ityp03348
Ityp03349
Ityp03350
Ityp03361
Ityp03368
Ityp03370
Ityp03372
Ityp03373
Ityp03374
Ityp03379
Ityp03382
Ityp03383
Ityp03384
Ityp03385
Ityp03386
Ityp03387
Ityp03390
Ityp03391
Ityp03392
Ityp03394
Ityp03395
Ityp03397
Ityp03398
Ityp03401
Ityp03402
Ityp03403
Ityp03408
Ityp03409
Ityp03411
Ityp03413
Ityp03414
Ityp03417
Ityp03418
Ityp03419
Ityp03421
Ityp03422
Ityp03426
Ityp03427
Ityp03428
Ityp03429
Ityp03431
Ityp03435
Ityp03438
Ityp03439
Ityp03441
Ityp03442
Ityp03444
Ityp03449
Ityp03455
Ityp03456
Ityp03457
Ityp03459
Ityp03460
Ityp03465
Ityp03466
Ityp03467
Ityp03468
Ityp03469
Ityp03470
Ityp03472
Ityp03475
Ityp03476
Ityp03480
Ityp03481
Ityp03482
Ityp03483
Ityp03485
Ityp03489
Ityp03491
Ityp03493
Ityp03494
Ityp03495
Ityp03496
Ityp03497
Ityp03498
Ityp03499
Ityp03501
Ityp03503
Ityp03506
Ityp03508
Ityp03509
Ityp03512
Ityp03513
Ityp03516
Ityp03517
Ityp03521
Ityp03522
Ityp03523
Ityp03524
Ityp03526
Ityp03533
Ityp03534
Ityp03537
Ityp03539
Ityp03540
Ityp03542
Ityp03548
Ityp03549
Ityp03551
Ityp03555
Ityp03557
Ityp03558
Ityp03562
Ityp03563
Ityp03564
Ityp03568
Ityp03571
Ityp03575
Ityp03576
Ityp03580
Ityp03582
Ityp03583
Ityp03585
Ityp03586
Ityp03587
Ityp03588
Ityp03589
Ityp03590
Ityp03591
Ityp03593
Ityp03595
Ityp03599
Ityp03600
Ityp03601
Ityp03602
Ityp03604
Ityp03606
Ityp03608
Ityp03614
Ityp03615
Ityp03618
Ityp03621
Ityp03622
Ityp03625
Ityp03633
Ityp03634
Ityp03637
Ityp03640
Ityp03641
Ityp03643
Ityp03645
Ityp03647
Ityp03648
Ityp03651
Ityp03652
Ityp03655
Ityp03656
Ityp03657
Ityp03659
Ityp03660
Ityp03661
Ityp03662
Ityp03664
Ityp03665
Ityp03666
Ityp03667
Ityp03669
Ityp03670
Ityp03671
Ityp03674
Ityp03676
Ityp03677
Ityp03679
Ityp03680
Ityp03682
Ityp03684
Ityp03687
Ityp03692
Ityp03694
Ityp03695
Ityp03697
Ityp03703
Ityp03704
Ityp03706
Ityp03707
Ityp03709
Ityp03711
Ityp03717
Ityp03719
Ityp03721
Ityp03723
Ityp03724
Ityp03728
Ityp03730
Ityp03731
Ityp03732
Ityp03733
Ityp03734
Ityp03735
Ityp03736
Ityp03742
Ityp03744
Ityp03746
Ityp03748
Ityp03749
Ityp03751
Ityp03753
Ityp03761
Ityp03762
Ityp03763
Ityp03766
Ityp03767
Ityp03771
Ityp03772
Ityp03773
Ityp03775
Ityp03777
Ityp03779
Ityp03780
Ityp03785
Ityp03786
Ityp03787
Ityp03792
Ityp03793
Ityp03794
Ityp03796
Ityp03797
Ityp03799
Ityp03800
Ityp03803
Ityp03804
Ityp03806
Ityp03807
Ityp03808
Ityp03813
Ityp03814
Ityp03815
Ityp03816
Ityp03823
Ityp03825
Ityp03827
Ityp03829
Ityp03830
Ityp03831
Ityp03832
Ityp03834
Ityp03836
Ityp03837
Ityp03838
Ityp03839
Ityp03841
Ityp03844
Ityp03845
Ityp03846
Ityp03848
Ityp03852
Ityp03854
Ityp03855
Ityp03857
Ityp03863
Ityp03866
Ityp03869
Ityp03871
Ityp03878
Ityp03879
Ityp03880
Ityp03882
Ityp03883
Ityp03885
Ityp03887
Ityp03888
Ityp03890
Ityp03891
Ityp03892
Ityp03897
Ityp03900
Ityp03901
Ityp03903
Ityp03904
Ityp03905
Ityp03908
Ityp03914
Ityp03915
Ityp03917
Ityp03919
Ityp03920
Ityp03925
Ityp03928
Ityp03929
Ityp03930
Ityp03935
Ityp03936
Ityp03938
Ityp03939
Ityp03945
Ityp03949
Ityp03951
Ityp03953
Ityp03954
Ityp03957
Ityp03958
Ityp03960
Ityp03961
Ityp03962
Ityp03963
Ityp03964
Ityp03970
Ityp03971
Ityp03973
Ityp03976
Ityp03981
Ityp03983
Ityp03984
Ityp03987
Ityp03989
Ityp03999
Ityp04003
Ityp04004
Ityp04005
Ityp04006
Ityp04007
Ityp04008
Ityp04012
Ityp04015
Ityp04016
Ityp04018
Ityp04019
Ityp04021
Ityp04025
Ityp04026
Ityp04034
Ityp04036
Ityp04039
Ityp04047
Ityp04048
Ityp04051
Ityp04059
Ityp04068
Ityp04069
Ityp04070
Ityp04071
Ityp04072
Ityp04075
Ityp04076
Ityp04077
Ityp04078
Ityp04080
Ityp04082
Ityp04086
Ityp04087
Ityp04088
Ityp04095
Ityp04097
Ityp04100
Ityp04101
Ityp04103
Ityp04106
Ityp04109
Ityp04110
Ityp04111
Ityp04118
Ityp04119
Ityp04121
Ityp04123
Ityp04125
Ityp04126
Ityp04127
Ityp04128
Ityp04131
Ityp04133
Ityp04134
Ityp04136
Ityp04138
Ityp04139
Ityp04140
Ityp04148
Ityp04152
Ityp04153
Ityp04156
Ityp04157
Ityp04159
Ityp04160
Ityp04162
Ityp04168
Ityp04169
Ityp04170
Ityp04172
Ityp04175
Ityp04180
Ityp04185
Ityp04186
Ityp04197
Ityp04198
Ityp04200
Ityp04209
Ityp04210
Ityp04211
Ityp04212
Ityp04213
Ityp04216
Ityp04217
Ityp04220
Ityp04221
Ityp04225
Ityp04226
Ityp04230
Ityp04235
Ityp04236
Ityp04237
Ityp04238
Ityp04242
Ityp04244
Ityp04245
Ityp04248
Ityp04252
Ityp04255
Ityp04257
Ityp04258
Ityp04259
Ityp04260
Ityp04264
Ityp04265
Ityp04267
Ityp04268
Ityp04269
Ityp04270
Ityp04276
Ityp04279
Ityp04280
Ityp04281
Ityp04286
Ityp04288
Ityp04290
Ityp04291
Ityp04292
Ityp04294
Ityp04296
Ityp04298
Ityp04301
Ityp04302
Ityp04304
Ityp04305
Ityp04307
Ityp04309
Ityp04310
Ityp04313
Ityp04314
Ityp04317
Ityp04318
Ityp04320
Ityp04322
Ityp04323
Ityp04324
Ityp04328
Ityp04329
Ityp04331
Ityp04334
Ityp04335
Ityp04339
Ityp04341
Ityp04345
Ityp04346
Ityp04347
Ityp04349
Ityp04351
Ityp04352
Ityp04353
Ityp04354
Ityp04355
Ityp04358
Ityp04359
Ityp04365
Ityp04368
Ityp04369
Ityp04371
Ityp04372
Ityp04373
Ityp04375
Ityp04378
Ityp04382
Ityp04383
Ityp04385
Ityp04386
Ityp04387
Ityp04388
Ityp04389
Ityp04392
Ityp04393
Ityp04394
Ityp04401
Ityp04403
Ityp04405
Ityp04408
Ityp04409
Ityp04411
Ityp04413
Ityp04418
Ityp04421
Ityp04423
Ityp04426
Ityp04427
Ityp04430
Ityp04431
Ityp04433
Ityp04434
Ityp04436
Ityp04438
Ityp04439
Ityp04440
Ityp04441
Ityp04442
Ityp04443
Ityp04444
Ityp04445
Ityp04446
Ityp04447
Ityp04448
Ityp04450
Ityp04454
Ityp04455
Ityp04456
Ityp04458
Ityp04459
Ityp04461
Ityp04462
Ityp04468
Ityp04471
Ityp04473
Ityp04474
Ityp04475
Ityp04476
Ityp04477
Ityp04482
Ityp04483
Ityp04484
Ityp04486
Ityp04488
Ityp04489
Ityp04492
Ityp04493
Ityp04494
Ityp04495
Ityp04497
Ityp04498
Ityp04501
Ityp04503
Ityp04504
Ityp04505
Ityp04508
Ityp04510
Ityp04512
Ityp04514
Ityp04515
Ityp04520
Ityp04521
Ityp04522
Ityp04524
Ityp04535
Ityp04542
Ityp04545
Ityp04547
Ityp04550
Ityp04551
Ityp04552
Ityp04553
Ityp04558
Ityp04560
Ityp04561
Ityp04562
Ityp04563
Ityp04564
Ityp04567
Ityp04568
Ityp04570
Ityp04572
Ityp04573
Ityp04578
Ityp04579
Ityp04581
Ityp04584
Ityp04585
Ityp04586
Ityp04587
Ityp04590
Ityp04592
Ityp04594
Ityp04595
Ityp04596
Ityp04599
Ityp04603
Ityp04605
Ityp04611
Ityp04613
Ityp04614
Ityp04615
Ityp04616
Ityp04617
Ityp04619
Ityp04620
Ityp04621
Ityp04624
Ityp04625
Ityp04626
Ityp04627
Ityp04628
Ityp04629
Ityp04630
Ityp04632
Ityp04636
Ityp04637
Ityp04638
Ityp04639
Ityp04641
Ityp04642
Ityp04643
Ityp04644
Ityp04647
Ityp04648
Ityp04650
Ityp04652
Ityp04654
Ityp04655
Ityp04656
Ityp04660
Ityp04661
Ityp04667
Ityp04668
Ityp04670
Ityp04671
Ityp04672
Ityp04673
Ityp04676
Ityp04677
Ityp04679
Ityp04683
Ityp04684
Ityp04686
Ityp04688
Ityp04690
Ityp04691
Ityp04692
[truncated: 5,831 more rows]

## Sheet: Proteomics cluster data
Protein Id	CF-SF	CM-SM	SM-SF	CM-CF	Description
ID	logfold change	logfold change	logfold change	logfold change
Ityp00047	-3.48186				hypothetical protein D910_05716
Ityp00092	-3.10276	-4.21686			protein krasavietz
Ityp00187	4.74128	4.24685			short/branched chain specific acyl-CoA dehydrogenase, mitochondrial
Ityp00252		2.09131			ornithine aminotransferase, mitochondrial
Ityp00272	2.5419				NADPH:adrenodoxin oxidoreductase, mitochondrial
Ityp00282	2.01363	4.0651			xylulose kinase
Ityp00333	2.23886				protein D2-like
Ityp00379	7.71893	7.02912			hypothetical protein D910_04471
Ityp00391	2.99573	3.01422			nuclear receptor coactivator 7
Ityp00440	-3.94821	-3.92222			synaptic vesicle membrane protein VAT-1 homolog-like
Ityp00490		-2.00223			glucosidase 2 subunit beta
Ityp00524	-5.98913	-7.45999			troponin T, skeletal muscle-like isoform X2
Ityp00525	-5.98913	-7.45999			troponin T-like
Ityp00535	3.06418	3.68917			myrosinase 1-like
Ityp00568	2.28318	2.06543			protocadherin-15 isoform X1
Ityp00655		-2.26798			lipase 3-like
Ityp00679	-2.45254	-2.489			hypothetical protein D910_02224
Ityp00783	2.58665	2.21217			papilin isoform X1
Ityp00866		-3.0206			ubiquitin carboxyl-terminal hydrolase 14
Ityp00885	2.27309				PREDICTED: uncharacterized protein LOC109540509 isoform X2
Ityp00898	-2.75489		-2.7363		Y-box factor homolog isoform X2
Ityp00934	4.16826	5.36866			acidic mammalian chitinase-like
Ityp00941	6.47458	5.48527			myrosinase 1-like
Ityp00960	2.06168				kinesin-like protein KIF14
Ityp01033	-5.69095	-6.58343			small heat shock protein
Ityp01054	2.29266				aminopeptidase N-like
Ityp01077	-4.26978	-4.07416			tubulin beta-1 chain
Ityp01084	-2.73386	-2.03292			oxidative stress-induced growth inhibitor 2
Ityp01159	2.62184	2.74519			hypothetical protein YQE_08830, partial
Ityp01215	-2.79703	-3.40554			60S ribosomal protein L23
Ityp01222	-2.21004	-2.82285			12 kDa FK506-binding protein
Ityp01265	-2.1279	-2.5145			transitional endoplasmic reticulum ATPase TER94
Ityp01372		-2.06359			protein PRRC1-like
Ityp01386	2.90573				angio-associated migratory cell protein
Ityp01560		-2.88148			PREDICTED: uncharacterized protein LOC109536617
Ityp01579	2.87464	3.02949			hypothetical protein D910_03356
Ityp01672	2.25068	2.98247			protein ABHD4-like
Ityp01734	-6.67156	-7.81261			hypothetical protein D910_08323, partial
Ityp01791	-4.87778	-4.80255			fibrous sheath CABYR-binding protein-like
Ityp01822		-4.20591			40S ribosomal protein S26
Ityp01870	3.06802	4.49937			2-hydroxyacyl-CoA lyase 1
Ityp01873	-3.89427	-2.93039			heat shock protein 70 A1-like
Ityp01905	2.30473				serine/threonine-protein phosphatase 2A catalytic subunit beta isoform
Ityp01919	2.09432				glyoxylate reductase/hydroxypyruvate reductase
Ityp01928	-4.13575	-2.24857			hypothetical protein B7P43_G06275
Ityp01930	-4.13575	-2.24857			PREDICTED: uncharacterized protein LOC109544687
Ityp01936	3.27225				PREDICTED: uncharacterized protein LOC109545287 isoform X2
Ityp01950	-2.44261	-2.71858			trans-1,2-dihydrobenzene-1,2-diol dehydrogenase
Ityp01987		-4.33861			troponin C-like isoform X2
Ityp02018		-2.94793			BAG domain-containing protein Samui isoform X1
Ityp02054	4.39953	3.21753			PREDICTED: uncharacterized protein LOC109540245
Ityp02055	4.06833	3.46659			glycoside hydrolase family 48
Ityp02064	-2.0851				fatty-acid amide hydrolase 2
Ityp02185	-2.71785				lethal(2) giant larvae protein homolog 1 isoform X2
Ityp02171		3.69196			hypothetical protein YQE_06917, partial
Ityp02277	2.91568	5.08563			contactin-associated protein-like 5
Ityp02279	4.90121	3.59438			PREDICTED: endoglucanase-like
Ityp02280	4.85669	4.55068			PREDICTED: endoglucanase-like
Ityp02292	-2.54828	-2.45477			hypothetical protein D910_01857
Ityp02330	-2.45551				PREDICTED: heparanase-like
Ityp02444	-2.62264				U6 snRNA-associated Sm-like protein LSm3
Ityp02467	3.04845	4.57916			PREDICTED: uncharacterized protein LOC109538960 isoform X6
Ityp02486	4.70295				maltase 2-like isoform X2
Ityp02507	-2.06764				myosin-IA isoform X2
Ityp02518	2.71517				---NA---
Ityp02543	-2.06725				scaffold attachment factor B1-like
Ityp02604	-4.48974	-4.15823			Myosin heavy chain, muscle
Ityp02605	-2.68194	-2.15501			Myosin heavy chain, muscle
Ityp02607	2.01354				protein yellow
Ityp02624		-3.52943			uncharacterized protein LOC108911270
Ityp02626		-2.24586			hypothetical protein D910_08753
Ityp02633		-2.36825			protein D2-like isoform X1
Ityp02701	-3.37181				NADH-ubiquinone oxidoreductase 75 kDa subunit, mitochondrial
Ityp02716		-2.37196			fatty aldehyde dehydrogenase-like
Ityp02730	-2.10496				U5 small nuclear ribonucleoprotein 40 kDa protein
Ityp02735	2.29609				hypothetical protein D910_03481
Ityp02856		-4.21823			eukaryotic translation initiation factor 3 subunit F
Ityp02947		-2.09306			26S proteasome non-ATPase regulatory subunit 14 isoform X2
Ityp02995		-3.66406			protein msta-like
Ityp03005	-2.49813				unknown
Ityp03038		2.71958
Ityp03049	-2.51567	-2.02384			prefoldin subunit 5-like
Ityp03050	-2.34156				unknown
Ityp03124	3.23762	4.34999			hypothetical protein D910_11256
Ityp03125	3.23762	4.34999			hypothetical protein D910_11256
Ityp03135	5.05155	3.91078			unknown
Ityp03136	4.80271	5.41395			PREDICTED: polygalacturonase-like
Ityp03156	-3.76925	-3.56904			arylsulfatase B-like
Ityp03165	-3.60955	2.83287	-2.47032		putative U5 small nuclear ribonucleoprotein 200 kDa helicase
Ityp03211	-5.13517	-4.00922			unknown
Ityp03212	-4.36108	-4.38066			unknown
Ityp03242	5.41285	4.67057			unknown
Ityp03444	-4.97671	-3.87841			alpha,alpha-trehalose-phosphate synthase [UDP-forming]
Ityp03445	-2.89015				probable trehalose-phosphate phosphatase 4
Ityp03457	5.19373	5.23595			hypothetical protein D910_07894
Ityp03459	4.90628	4.62722			hypothetical protein D910_07893
Ityp03469	-2.54074	-3.8458			60S ribosomal protein L9
Ityp03472	-2.4656				hypothetical protein D910_02925
Ityp03497	-2.32236				C-Myc-binding protein homolog
Ityp03509	-3.76533	-4.56868			moesin/ezrin/radixin homolog 1 isoform X2
Ityp03522	2.31939				reticulon-1-A isoform X1
Ityp03533	4.42889	3.87382			hypothetical protein D910_07667
Ityp03548	4.5138				hypothetical protein D910_11706
Ityp03599		-2.95649			programmed cell death protein 6-like isoform X1
Ityp03633	5.31313	5.31313			hypothetical protein D910_07935
Ityp03637	-2.3891	-2.3891			60S ribosomal protein L27a isoform X2
Ityp03643	-4.06394	-4.06394			alcohol dehydrogenase [NADP(+)]-like
Ityp03657	5.43126	5.43126			PREDICTED: endoglucanase-like
Ityp03706		3.67975			unknown
Ityp03746	-2.21223	-2.69771			hypothetical protein D910_03634
Ityp03755		-5.06851			hypothetical protein D910_10376
Ityp03761		2.8141			unknown
Ityp03813		-2.74377			proteasome inhibitor PI31 subunit-like isoform X1
Ityp03816	2.36841	2.09063			15-hydroxyprostaglandin dehydrogenase [NAD(+)]-like
Ityp03822	-2.15082	-3.43815			PREDICTED: uncharacterized protein LOC108732308 isoform X1
Ityp03831		-3.57432			mitochondrial import inner membrane translocase subunit Tim8
Ityp03840		2.30828			leucine-rich PPR motif-containing protein, mitochondrial
Ityp03849	2.03454	2.12292			unknown
Ityp03850		-2.70663			hypothetical protein D910_00176
Ityp03852		2.30454			PREDICTED: uncharacterized protein LOC109539000
Ityp03873		4.00457			hypothetical protein YQE_05118, partial
Ityp03931	-3.09208	-4.21247			prosaposin isoform X2
Ityp03940	3.53332	2.88806			calmodulin
Ityp03944		-2.20901			leucine-rich PPR motif-containing protein, mitochondrial
Ityp03948	-2.30057	-3.04443			unknown
Ityp03950	2.18642				periodic tryptophan protein 1 homolog
Ityp03953	-2.09378				prefoldin subunit 3-like
Ityp03979	3.84092	3.59007			hypothetical protein D910_12181
Ityp03992		2.33715			hypothetical protein D910_03015
Ityp04025	2.75793	2.26591			unknown
Ityp04079	-3.29705	-2.98716			muscle-specific protein 20
Ityp04081	5.25971	4.20167			PREDICTED: uncharacterized protein LOC109536045
Ityp04090	-2.34744				protein kinase C and casein kinase substrate in neurons protein 1 isoform X2
Ityp04133	-2.33212				eukaryotic translation initiation factor 5B isoform X1
Ityp04136		4.02047			hypothetical protein D910_06713
Ityp04172		-2.3865			nucleosome assembly protein 1-like 1-B
Ityp04256	4.26511	5.80099			myrosinase 1-like
Ityp04286	2.75567				transport and Golgi organization protein 2 homolog
Ityp04308		-2.09483			oxysterol-binding protein 1 isoform X2
Ityp04378	4.95668				unknown
Ityp04379	3.57801	4.00937			unknown
Ityp04411	2.74459	2.55627			PREDICTED: regucalcin-like
Ityp04427	2.65624				hypothetical protein YQE_03437, partial
Ityp04442	2.57282	2.46899			unknown
Ityp04444	3.0264	2.18145			hypothetical protein D910_06234
Ityp04459	3.93022	-2.4926			PREDICTED: thioredoxin-2
Ityp04466	-2.15406				hypothetical protein D910_12340
Ityp04490	-2.25758				mesencephalic astrocyte-derived neurotrophic factor homolog
Ityp04512	-2.00999				fatty acyl-CoA reductase wat-like isoform X2
Ityp04549	3.93022	-2.4926			PREDICTED: thioredoxin-2
Ityp04580		-2.29557			chloride channel protein 2-like
Ityp04644	-7.26774	-7.37153			Glucose dehydrogenase [acceptor]
Ityp04649		2.34458			hypothetical protein D910_12347
Ityp04679		-3.25445			hypothetical protein YQE_05852, partial
Ityp04680	-3.64214	-2.71832			46 kDa FK506-binding nuclear protein
Ityp04697	-3.77922	-4.2767			mediator of DNA damage checkpoint protein 1-like
Ityp04707	-5.60462	-5.36845			heat shock protein 27-like
Ityp04708	-3.45227	-2.81186			unknown
Ityp04709	-2.0161				ADP,ATP carrier protein 2-like
Ityp04774	5.21764	5.13928			apoptosis-inducing factor 3 isoform X2
Ityp04814	-2.68072				unknown
Ityp04821	-2.08075	-2.14983			acetyl-CoA carboxylase 2-like protein
Ityp04892	4.26091	4.08438			PREDICTED: titin-like
Ityp05062	2.96286				prostatic acid phosphatase
Ityp05078	-3.47068	-4.45777			ruvB-like 2
Ityp05138	4.51808	5.16948			PREDICTED: brachyurin-like
Ityp05139	4.71981	4.7515			hypothetical protein YQE_11756, partial
Ityp05140	4.13096	3.59062			hypothetical protein YQE_11756, partial
Ityp05166	-2.70163	-2.48817			D-arabinitol dehydrogenase 1-like
Ityp05206		-2.48775			protein unc-45 homolog B
Ityp05243	-2.14592				apolipophorins isoform X2
Ityp05291		-3.228			proline dehydrogenase 1, mitochondrial isoform X2
Ityp05293	-2.17135				116 kDa U5 small nuclear ribonucleoprotein component
Ityp05480		2.43758			uncharacterized protein LOC111355259
Ityp05766	-2.84046	-3.55806			PREDICTED: myosin-10-like
Ityp05779	-5.57426	-2.59575			unknown
Ityp05781	-2.92542	-5.41381			glutathione S-transferase
Ityp05785	2.35475	2.95451			hypothetical protein YQE_11212, partial
Ityp05867	3.57801	4.00937			juvenile hormone esterase
Ityp05929	2.29197				protein yellow-like
Ityp06087	4.11128	5.01648			PREDICTED: uncharacterized protein LOC109538770
Ityp06152	-3.59357	-2.73451			60S ribosomal protein L5
Ityp06163	3.21805	3.56984			discoidin domain-containing receptor 2-like isoform X1
Ityp06183		3.13575			hypothetical protein YQE_02802, partial
Ityp06184	5.23932	4.91639			hypothetical protein YQE_02802, partial
Ityp06185	4.84794	3.77999			hypothetical protein YQE_02802, partial
Ityp06268	-4.05473	-3.71526			Tubulin alpha-1 chain
Ityp06280	-3.31731				DNA topoisomerase 2
Ityp06286	3.74394	4.4871			Uninflatable-like protein
Ityp06312	-2.76163	-2.21504			Transferrin, partial
Ityp06375	-2.7728				60S ribosomal protein L24
Ityp06393	-2.12041	-2.15071			acyl-coenzyme A thioesterase 13-like
Ityp06579		-3.73743			TATA-binding protein-associated factor 172 isoform X2
Ityp06634	2.78689	2.81277			antichymotrypsin-2-like isoform X11
Ityp06658	-2.29039				peroxisomal multifunctional enzyme type 2
Ityp06845	-2.32421				hypothetical protein D910_03374
Ityp06956	-2.37132	-3.63113			mitogen-activated protein kinase 1
Ityp06969	-2.53813	-2.59838			attractin isoform X1
Ityp06985		-2.98239			proteasome-associated protein ECM29 homolog
Ityp06986	-2.59974	-4.21525			dynactin subunit 1-like isoform X2
Ityp06990	-2.76163	-2.21504			PREDICTED: melanotransferrin
Ityp06999		-2.44373			unknown
Ityp07037	-2.28242	-2.14671			hypothetical protein YQE_04031, partial
Ityp07038	-4.35155	-3.86396			tetratricopeptide repeat protein 14 homolog isoform X2
Ityp07044	-4.05473	-3.71526			hypothetical protein D910_04720, partial
Ityp07078	-2.15232	-4.17126			PREDICTED: uncharacterized protein LOC109539620
Ityp07149	3.58823	5.44976			hypothetical protein YQE_08068, partial
Ityp07150		2.37492			PREDICTED: uncharacterized protein LOC107222621
Ityp07156		-2.07579			ATP-dependent RNA helicase belle
Ityp07203	4.96049				carbonic anhydrase-related protein 10
Ityp07234		-2.52747			hypothetical protein D910_04582
Ityp07278		-2.90626			translation initiation factor eIF-2B subunit gamma
Ityp07303		2.03966			transmembrane and TPR repeat-containing protein 4 isoform X1
Ityp07313	2.11548	2.3017			PREDICTED: uncharacterized protein C05D11.1-like
Ityp07317		3.13496			FACT complex subunit spt16
Ityp07337		-2.59269			60S ribosomal protein L37
Ityp07358	6.29697	3.39573			ubiquitin-conjugating enzyme E2Q-like protein 1
Ityp07364	-3.3965	-3.78972			eukaryotic initiation factor 4a
Ityp07382		-2.72934			pyridoxine-5'-phosphate oxidase
Ityp07410	-3.15081	-3.64192			kinesin heavy chain subunit
Ityp07440	-2.25755	-2.8497			serine--pyruvate aminotransferase, mitochondrial isoform X2
Ityp07480	3.63484	3.99861			peroxisomal acyl-coenzyme A oxidase 3
Ityp07657	-3.43853	-3.56665			inter-alpha-trypsin inhibitor heavy chain H4-like isoform X2
Ityp07706	5.32787	3.64323			hypothetical protein D910_10444
Ityp07708	3.89341	3.16915			unknown
Ityp07714	3.71153	4.45242			lactoylglutathione lyase-like
Ityp07717	2.15618				PREDICTED: uncharacterized protein LOC109545482
Ityp07725	-5.21995	-4.43497			PREDICTED: peroxiredoxin-2-like
Ityp07741	2.52329	5.35761			hypothetical protein YQE_08070, partial
Ityp07742	2.52329	5.35761			aminopeptidase N-like
Ityp07753	-2.68141				protein l(2)37Cc
Ityp07906	2.77212	2.33335			myrosinase 1-like isoform X2
Ityp08017	-2.51581				unknown
Ityp08075		-3.39342			PREDICTED: uncharacterized protein LOC109534205
Ityp08087	-2.34656	-2.25213			moesin/ezrin/radixin homolog 1-like
Ityp08138	-3.11378	-2.77836			calcyphosin-like protein
Ityp08286	2.66085	3.97488			zinc finger protein 454-like isoform X1
Ityp08338	4.81257	4.31666			transmembrane protease serine 9-like
Ityp08378	-3.34468	-3.83106			V-type proton ATPase subunit D-like
Ityp08385	-2.49133	-3.68741			signal transducer and activator of transcription 5B isoform X1
Ityp08448	-3.67897	2.43244			deoxyribose-phosphate aldolase
Ityp08503	2.85117	2.69533			hypothetical protein YQE_07676, partial
Ityp08529	3.45965	-2.2602			RhoGAP domain-containing protein [Cavenderia fasciculata]
Ityp08561	3.16268				hypothetical protein YQE_07676, partial
Ityp08592	3.45965	-2.2602			RhoGAP domain-containing protein [Cavenderia fasciculata]
Ityp08612	-3.33185				probable ubiquitin carboxyl-terminal hydrolase FAF-X
Ityp08628	-3.66744				PR-5-like protein
Ityp08674	-3.14928				Wilms tumor protein 1-interacting protein homolog
Ityp08692	3.08994				hypothetical protein YQE_06094, partial
Ityp08730	-2.51174				hypothetical protein YQE_11286, partial
Ityp08743	3.8272	3.30031			unknown
Ityp08814	-3.67646				dnaJ homolog subfamily C member 13 isoform X1
Ityp08834	8.61967	8.79319			protein argonaute-2-like isoform X14
Ityp08872	2.31683	3.38968			DNA damage-binding protein 1
Ityp08888	4.79553	5.51912			esterase B1-like
Ityp08889	2.90879	3.12372			esterase B1-like
Ityp08952	4.52737				aminopeptidase N-like
Ityp08986		-2.16587			unknown
Ityp09059		-2.13831			ras-like GTP-binding protein Rho1
Ityp09138		2.31423			PREDICTED: alpha-N-acetylgalactosaminidase-like
Ityp09149	-2.55893	-2.15165			flavin reductase (NADPH)-like
Ityp09160	2.67952				trypsin precursor
Ityp09202	-2.36596	-3.69971			selenide, water dikinase
Ityp09223		-4.4762			synaptogenesis protein syg-2-like
Ityp09233			-3.8782		protein piwi-like
Ityp09295	-2.00352				protein 4.1 homolog isoform X2
Ityp09318	2.30231				PREDICTED: basigin
Ityp09327	-2.19112	-2.69265			acyl-CoA synthetase family member 3, mitochondrial-like
Ityp09331	5.34846	4.83353			PREDICTED: uncharacterized protein LOC109534836
Ityp09460	3.57801	4.00937			venom carboxylesterase-6-like
Ityp09529		-2.37196			fatty aldehyde dehydrogenase-like
Ityp09728	-2.51691	-2.29024			stromal cell-derived factor 2
Ityp09741		3.72769			acylamino-acid-releasing enzyme-like
Ityp09799	2.77622				kielin/chordin-like protein
Ityp09852	-4.8432	-5.48975			paxillin isoform X4
Ityp09854		-2.46196			26S proteasome regulatory subunit 8 isoform X1
Ityp09986	-2.91828	-4.01875			PREDICTED: vigilin
Ityp09989	3.03951	2.85992			peroxisomal acyl-coenzyme A oxidase 3-like
Ityp10054	-2.29999	-2.63193			GTP-binding nuclear protein Ran
Ityp10056		2.1821			Down syndrome cell adhesion molecule-like protein Dscam2
Ityp10092	-2.21223	-2.69771			caldesmon-like isoform X1
Ityp10189	5.63537	5.34777			basement membrane-specific heparan sulfate proteoglycan core protein isoform X1
Ityp10190	2.71892	4.69852			basement membrane-specific heparan sulfate proteoglycan core protein isoform X2
Ityp10191	5.59471	5.66557			basement membrane-specific heparan sulfate proteoglycan core protein-like
Ityp10195	5.15671	2.879			PREDICTED: uncharacterized protein LOC109537565
Ityp10208	-2.30809		-2.89517		multidrug resistance-associated protein 4-like
Ityp10209	-2.16242	-2.22935			dolichyl-diphosphooligosaccharide--protein glycosyltransferase subunit 1
Ityp10213		2.14866			hypothetical protein YQE_10373, partial
Ityp10221	-2.80646	-3.07675			mannose-1-phosphate guanyltransferase beta
Ityp10229	3.8469	3.18571			protein D3-like
Ityp10251	3.57801	4.00937			esterase E4-like
Ityp10289	4.01617				probable nuclear transport factor 2 isoform X2
Ityp10310		3.76825			uncharacterized protein LOC108905816 isoform X1
Ityp10312	2.00897	2.02011			uncharacterized protein LOC108905816 isoform X1
Ityp10317		-2.138			double-strand break repair protein MRE11A isoform X1
Ityp10346	2.32595	2.1077			thioredoxin reductase 1, mitochondrial-like isoform X1
Ityp10347		2.84113			PREDICTED: uncharacterized protein LOC109545515
Ityp10353		2.84113			PREDICTED: uncharacterized protein LOC109545515
Ityp10366		-2.55493			ADP-ribosylation factor 1
Ityp10375	-3.99279	-3.59643			hypothetical protein D910_04066
Ityp10381	-2.55433				hypothetical protein D910_04066
Ityp10417	2.39993				beta-galactosidase-1-like protein 3
Ityp10525	2.29074				selenium-binding protein 1
Ityp10689	6.29697	3.39573			---NA---
Ityp10690	3.97542	2.38882			---NA---
Ityp10698		-3.19185			PREDICTED: peroxidasin
Ityp10700	-2.22071				succinate dehydrogenase [ubiquinone] iron-sulfur subunit, mitochondrial
Ityp10715	2.84921	3.46763			laminin subunit alpha
Ityp10724	-2.37528	2.69255			hypothetical protein YQE_09882, partial
Ityp10755		2.69255			oocyte zinc finger protein XlCOF8.4-like
Ityp10785	2.84162				PREDICTED: heparanase-like
Ityp10788	3.36815	5.21091			PREDICTED: uncharacterized protein LOC107273280
Ityp10793	3.58338	3.24618			unknown
Ityp10951	2.31702				hypothetical protein YQE_09802, partial
Ityp11019	2.90576				39S ribosomal protein L42, mitochondrial
Ityp11087		2.14522			PREDICTED: septin-7
Ityp11250	-2.73444				sodium- and chloride-dependent neutral and basic amino acid transporter B(0+)-like isoform X1
Ityp11304	5.62003	2.58678			uncharacterized protein LOC108904997
Ityp11333	-3.97376	-4.64927			unknown
Ityp11339	2.94932	2.51784			alpha-aspartyl dipeptidase
Ityp11433	-2.55237				unknown
Ityp11498		-2.44733			ferritin subunit
Ityp11500		2.99415			enhancer of mRNA-decapping protein 4
Ityp11551	-3.76598				COP9 signalosome complex subunit 7b isoform X1
Ityp11564	2.10581				glucose 1,6-bisphosphate synthase
Ityp11612	-3.73129	-4.49284			CAD protein isoform X1
Ityp11631	-2.21471				myosin regulatory light chain 2
Ityp11636	4.0662	3.84898			echinoderm microtubule-associated protein-like CG42247
Ityp11654		3.58525	-2.73623		histone-lysine N-methyltransferase 2E isoform X1
Ityp11662	2.99486	2.81558			PREDICTED: malectin
Ityp11664	-4.26978	-4.07416			splicing factor 3B subunit 1 isoform X1
Ityp11704	2.56536	4.02782			peroxisomal acyl-coenzyme A oxidase 3
Ityp11721	2.45402				mitochondrial enolase superfamily member 1-like
Ityp11723	2.45402				hypothetical protein YQE_08015, partial
Ityp11725		4.1403			C-terminal-binding protein isoform X2
Ityp11732	2.33816				hypothetical protein D910_01115
Ityp11812	-3.57164	-2.08812			hypothetical protein D910_05540
Ityp11819	4.69085	4.26878			PREDICTED: uncharacterized protein LOC109534176
Ityp11826	3.27852	2.52862			PREDICTED: brachyurin-like
Ityp11859		-2.10904			pyruvate carboxylase, mitochondrial
Ityp11909	-2.47605	-2.02101			eukaryotic translation initiation factor 5-like
Ityp11923	3.80928	2.91626			hypothetical protein D910_09059
Ityp11929	4.48514	3.95766			hypothetical protein YQE_07676, partial
Ityp11942		2.52371			antitrypsin-like isoform X4
Ityp12021	4.60528				neurobeachin isoform X3
Ityp12004		2.0305			39S ribosomal protein L28, mitochondrial
Ityp12024	2.82672				28S ribosomal protein S30, mitochondrial
Ityp12039	-2.3791	-3.29217			hypothetical protein D910_10652
Ityp12066	-2.57026	-2.2707			sarcosine dehydrogenase, mitochondrial-like isoform X1
Ityp12093	-2.67431	-2.40352			odorant-binding protein 3
Ityp12208	-3.54877	-2.96007			hypothetical protein YQE_11637, partial
Ityp12239	-2.44421				high mobility group protein DSP1
Ityp12247	-2.50088				leucine--tRNA ligase, cytoplasmic isoform X1
Ityp12273	6.96567	5.95396			cathepsin L1-like
Ityp12371		-2.39558			AFG3-like protein 2
Ityp12377		2.34357			GDP-mannose 4,6 dehydratase
Ityp12417	2.60127	2.03411			limbic system-associated membrane protein-like isoform X2
Ityp12423	-2.72394	-4.57284			26S protease regulatory subunit 10B
Ityp12433	2.58892				eukaryotic translation initiation factor 6
Ityp12447	-2.35271				aspartate--tRNA ligase, cytoplasmic
Ityp12475	-2.90863				small ubiquitin-related modifier 3-like
Ityp12514	-3.64714				pre-mRNA-splicing factor ATP-dependent RNA helicase DHX15
Ityp12525	-2.94549				nucleoprotein TPR isoform X2
Ityp12534		-2.3154			valine--tRNA ligase
Ityp12565	-2.08445				ganglioside-induced differentiation-associated protein 1 isoform X1
Ityp12592	4.85137	2.62805			PREDICTED: uncharacterized protein LOC109536111 isoform X1
Ityp12593	-3.42418	-3.4878			PREDICTED: uncharacterized protein LOC109536196
Ityp12594	2.88906	2.64461			PREDICTED: uncharacterized protein LOC109536112
Ityp12595	8.50473	8.31363			PREDICTED: uncharacterized protein LOC109536112
Ityp12615	-2.64943				pre-mRNA-processing-splicing factor 8
Ityp12762	-2.24424				unknown
Ityp12777	-2.08062				heterogeneous nuclear ribonucleoprotein U-like protein 2
Ityp12787	2.46475				lysozyme C-1-like
Ityp12837	-2.44651				hypothetical protein YQE_01845, partial
Ityp12840	-2.16794	-2.48612			ATP-dependent 6-phosphofructokinase isoform X5
Ityp12842		2.25345			protein transport protein Sec24C
Ityp12851	-2.74012				integrin-linked protein kinase
Ityp12964	4.28177	2.93759			pancreatic triacylglycerol lipase-like
Ityp13082	-2.11327	-3.81203			inosine-5'-monophosphate dehydrogenase
Ityp13088		2.04721			PREDICTED: DE-cadherin
Ityp13132	3.08151	2.04721			pyridoxal kinase
Ityp13183	2.17155	2.11659			nodal modulator 1
Ityp13285		2.15858			putative GTP-binding protein 6
Ityp13293		-3.4099			dihydropyrimidinase isoform X1
Ityp13355	3.87666	2.56967			unknown
Ityp13361	-3.97376	-4.64927			EH domain-containing protein 3 isoform X1
Ityp13440	-3.16358	-2.60228			elongation factor 1-alpha
Ityp13473	-3.66744				PR-5-like protein
Ityp13482		2.65949			plasma membrane calcium-transporting ATPase 2 isoform X3
Ityp13546	3.79385	3.18973			hypothetical protein D910_11194, partial
Ityp13690	2.15945				peroxisomal N(1)-acetyl-spermine/spermidine oxidase-like
Ityp13729	-4.27874				signal recognition particle 14 kDa protein-like
Ityp13783		-3.47192			probable phospholipid hydroperoxide glutathione peroxidase isoform X3
Ityp13834	-3.92008	-3.32253			hypothetical protein D910_05094
Ityp13931		-2.6396			PREDICTED: uncharacterized protein LOC109536925 isoform X3
Ityp13935	2.23224				farnesol dehydrogenase-like
Ityp13936	-2.77934	-2.10797			E3 ubiquitin-protein ligase UBR5 isoform X6
Ityp14016	-2.22475				PREDICTED: talin-1
Ityp14079		3.6179			unknown
Ityp14086	4.14181	2.81335			unknown
Ityp14093		2.38034			hypothetical protein D910_12770, partial
Ityp14094	-2.82386				hypothetical protein D910_08599, partial
Ityp14106		2.11973			PREDICTED: peroxiredoxin-4
Ityp14111		3.82739	-3.07128		surfeit locus protein 4 homolog
Ityp14124	-2.50663	-2.36689			hypothetical protein YQE_10930, partial
Ityp14127	3.72544	3.2266			aminopeptidase N-like isoform X2
Ityp14128		2.02452			regulator of nonsense transcripts 1 homolog
Ityp14142	3.4326	2.41927			unknown
Ityp14171		-2.10881			PREDICTED: tropomyosin-1
Ityp14172	-3.18381	-5.88672			tropomyosin isoform X15
Ityp14183		2.74688			echinoderm microtubule-associated protein-like 2 isoform X1
Ityp14198	2.69485				insulin-degrading enzyme
Ityp14200	2.30222				insulin-degrading enzyme
Ityp14221	-3.7827	-3.54221			copper transport protein ATX1
Ityp14253		-2.49995			unknown
Ityp14272		-2.06775			hypothetical protein D910_05538
Ityp14295	4.31685	2.18318			xaa-Pro dipeptidase
Ityp14296		2.38826			glutathione S-transferase-like
Ityp14331		2.56165			splicing factor 3A subunit 3
Ityp14334	-2.56567	-3.50875			myosin heavy chain 95F isoform X4
Ityp14363	-3.57164	-2.08812			hypothetical protein D910_05540
Ityp14429		2.65889			hypothetical protein D910_06684
Ityp14491	2.64213				carboxypeptidase Q-like
Ityp14496	3.43019				uncharacterized family 31 glucosidase KIAA1161-like
Ityp14515	3.30482	3.04619			PREDICTED: uncharacterized protein LOC109542842
Ityp14591	2.04804				glycerol-3-phosphate phosphatase
Ityp14592	-3.19089	-2.62938			shaggy, isoform M
Ityp14653	4.23221	4.12011			beta-1,3-glucan-binding protein-like
Ityp14691	2.18377				histidine--tRNA ligase, cytoplasmic isoform X1
Ityp14703	3.87374	4.19227			IDLDH_IPSPIRecName: Full=Ipsdienol dehydrogenase
Ityp14785	6.57981	4.74137			hypothetical protein D910_02685
Ityp14823	-4.53679	-3.3939			staphylococcal nuclease domain-containing protein 1
Ityp14895	-4.00381	-5.25189			PREDICTED: uncharacterized protein LOC109543843
Ityp15139	5.35754				zinc carboxypeptidase-like
Ityp15189	3.61479	3.70435			hypothetical protein D910_01786
Ityp15199	-3.06975	-2.49066			hypothetical protein YQE_03673, partial
Ityp15216	3.67272				lysosomal alpha-mannosidase
Ityp15277	2.22773				uridine diphosphate glucose pyrophosphatase-like
Ityp15288	-4.2399	-5.83544			FK506-binding protein 2
Ityp15321		2.98957			UNC93-like protein isoform X3
Ityp15328	-2.20935				cytochrome b-c1 complex subunit 2, mitochondrial
Ityp15509	2.27738	2.29522			hypothetical protein D910_09240
Ityp15510	5.12355	4.58381			unknown
Ityp15511		-6.4905			DNA repair protein RAD50
Ityp15514		-6.4905			DNA repair protein RAD50
Ityp15516	2.27738	2.29522			hypothetical protein D910_09240
Ityp15518		-6.4905			DNA repair protein RAD50
Ityp15523	2.15732	2.0874			hypothetical protein D910_05388, partial
Ityp15621	-2.17768	-2.23033			programmed cell death 6-interacting protein
Ityp15748		2.8583			adipokinetic hormone receptor
Ityp15760	-2.68982	-3.11555			cartilage oligomeric matrix protein
Ityp15784	-3.58276	-2.27772			unknown
Ityp15788	3.92766				PREDICTED: sarcalumenin
Ityp15795	-2.53366	-2.56529			1,4-alpha-glucan-branching enzyme
Ityp15812		2.43758			transcriptional coactivator YAP1-A isoform X1
Ityp15869		3.58525	-2.73623		twitchin isoform X2
Ityp15881	3.3774	3.45839			laminin subunit beta-1 isoform X1
Ityp15916	2.90619	3.40611			venom acid phosphatase Acph-1-like
Ityp15930	2.19818				serine protease inhibitor 27A-like
Ityp16330	2.02069				glutathione synthetase-like isoform X2
Ityp16337	2.27805				protein SEC13 homolog
Ityp16341	-2.68113	-2.05342			eukaryotic initiation factor 4A-III
Ityp16342		-3.34074			hypothetical protein YQE_04287, partial
Ityp16405	2.40726	2.22701			xaa-Pro aminopeptidase 1
Ityp16439	-3.30391	-3.27734			neurochondrin homolog
Ityp17054	-2.91216	-2.59376			catenin alpha isoform X1
Ityp17226		-4.03575			60S ribosomal protein L28
Ityp17234	2.95481				lysosomal alpha-glucosidase-like
Ityp17263	-2.59603				dynamin-1-like protein isoform X3
Ityp17335	-2.68113	-2.05342			unknown
Ityp17336	-2.68113	-2.05342			eukaryotic initiation factor 4A-III
Ityp17337	-2.68113	-2.05342			eukaryotic initiation factor 4A-III
Ityp17339		-3.34074			hypothetical protein YQE_04287, partial
Ityp17452	2.61246				calbindin-32-like isoform X2
Ityp17495		2.43758			uncharacterized protein LOC111355259
Ityp17653		2.43758			uncharacterized protein LOC111355259
Ityp17732	2.98847	4.26787			laminin subunit gamma-1
Ityp17760	-4.2863	-4.58977			ankyrin-3 isoform X5
Ityp17764	2.5133	2.28484			delta(3,5)-Delta(2,4)-dienoyl-CoA isomerase, mitochondrial
Ityp17887	6.26822	7.55717			hypothetical protein D910_00878
Ityp17888	5.0755				hypothetical protein YQE_05045, partial
Ityp17890	2.26747				probable 28S ribosomal protein S16, mitochondrial
Ityp17988	-4.26978	-4.07416			tubulin beta chain-like
Ityp18035	2.45402				hypothetical protein YQE_08015, partial
Ityp18344	6.21392	5.71968			hypothetical protein D910_11222
Ityp18407	-2.29039				peroxisomal multifunctional enzyme type 2-like isoform X1
Ityp18408	-4.16226	-2.14527			maternal protein exuperantia-1
Ityp18428	-8.01779	-7.68168			odorant-binding protein 28
Ityp18432		-2.54279			hypothetical protein D910_09800
Ityp18434	2.61246				calbindin-32 isoform X1
Ityp18455	-2.22667				heterogeneous nuclear ribonucleoprotein K isoform X2
Ityp18509		2.43758			uncharacterized protein LOC111355259
Ityp18683	2.17308	2.08627			unknown
Ityp18723	2.03646				WD repeat-containing protein 19 isoform X1
Ityp18891		2.43758			uncharacterized protein LOC111355259
Ityp19436	2.55902	4.15682			peptide methionine sulfoxide reductase isoform X5
Ityp19622		-3.5721			unknown
Ityp19645	-2.54937	-2.24368			26S protease regulatory subunit 4
Ityp19655		-3.0206			ubiquitin carboxyl-terminal hydrolase 14
Ityp19744	-4.16226	-2.14527			maternal protein exuperantia-1
Ityp19745	-2.29039				peroxisomal multifunctional enzyme type 2-like
Ityp20267	5.50758	4.36886			venom carboxylesterase-6-like
Ityp20268	4.06707	4.71369			unknown
Ityp20471		2.43758			hypothetical protein TcasGA2_TC001822
Ityp20539	4.61943	2.40877			integumentary mucin C.1-like isoform X2
Ityp20639		2.43758			uncharacterized protein LOC111355259
Ityp20677	3.46084	3.13304			PREDICTED: uncharacterized protein LOC109542820
Ityp20692	7.61438	7.25537			thaumatin-like protein
Ityp20740		2.43758			uncharacterized protein LOC111355259
Ityp20787		2.43758			uncharacterized protein LOC111355259
Ityp20892		3.14225			rutC family protein UK114
Ityp20901	-3.29766	-2.97037			ubiquitin-conjugating enzyme E2 variant 2
Ityp21013	-3.02426	-2.08653			unknown
Ityp21050	7.61438	7.25537			thaumatin-like protein
Ityp21074	2.05759	3.53531			nudC domain-containing protein 1
Ityp21656	2.02662	2.19577			uncharacterized protein LOC105691580
Ityp21883		-2.37196			AGAP005124-PC-like protein
Ityp21900	2.86567	2.74189			hypothetical protein D910_02874
Ityp21903	-5.79255	-4.40424			hypothetical protein TcasGA2_TC008240
Ityp21915	2.3897				prolyl 4-hydroxylase subunit alpha-1-like isoform X1
Ityp22073	3.05988	2.63686			unknown
Ityp22080	3.88105	4.88321			venom acid phosphatase Acph-1-like
Ityp22091	-2.79042				hypothetical protein D910_02420
Ityp22109	3.87374	4.19227			IDLDH_IPSPIRecName: Full=Ipsdienol dehydrogenase
Ityp22171	4.61943	2.40877			---NA---
Ityp22260	-3.67897	-3.68741			signal transducer and activator of transcription 5B isoform X1
Ityp22358	-2.37132	-3.63113			mitogen-activated protein kinase 1-like protein
Ityp22474	-3.54877	-2.96007			hypothetical protein YQE_11637, partial
Ityp23136		2.43758			uncharacterized protein LOC111355259
Ityp23240		2.13236			unnamed protein product
Ityp23289	3.35329	4.41522			unknown
Ityp23329	5.01888	4.83428			PREDICTED: trypsin-1-like
Ityp23358		-4.21609			hypothetical protein D910_12274
Ityp23364		-4.21609			hypothetical protein D910_12274
Ityp23594		2.56165			splicing factor 3A subunit 3
Ityp23730		-2.46196			26S protease regulatory subunit 8
Ityp23773		2.13236			hypothetical protein D910_00608
Ityp23792		2.43758			uncharacterized protein LOC111355259
Ityp23835		-4.21609			hypothetical protein D910_12274

## Sheet: Annotation
		CF-SF	CM-SM	SM-SF	CM-CF	Description
Protein ID	Common Gene ID's	logfold change	logfold change	logfold change	logfold change
Ityp00187	Ityp00187	4.74128	4.24685			short/branched chain specific acyl-CoA dehydrogenase, mitochondrial
Ityp00333	Ityp00333	2.23886				protein D2-like
Ityp00391	Ityp00391	2.99573	3.01422			nuclear receptor coactivator 7
Ityp00440	Ityp00440	-3.94821	-3.92222			synaptic vesicle membrane protein VAT-1 homolog-like
Ityp00524	Ityp00524	-5.98913	-7.45999			troponin T, skeletal muscle-like isoform X2
Ityp00525	Ityp00525	-5.98913	-7.45999			troponin T-like
Ityp00866	Ityp00866		-3.0206			ubiquitin carboxyl-terminal hydrolase 14
Ityp00934	Ityp00934	4.16826	5.36866			acidic mammalian chitinase-like
Ityp01033	Ityp01033	-5.69095	-6.58343			small heat shock protein
Ityp01054	Ityp01054	2.29266				aminopeptidase N-like
Ityp01077	Ityp01077	-4.26978	-4.07416			tubulin beta-1 chain
Ityp01215	Ityp01215	-2.79703	-3.40554			60S ribosomal protein L23
Ityp01222	Ityp01222	-2.21004	-2.82285			12 kDa FK506-binding protein
Ityp01265	Ityp01265	-2.1279	-2.5145			transitional endoplasmic reticulum ATPase TER94
Ityp01560	Ityp01560		-2.88148			PREDICTED: uncharacterized protein LOC109536617
Ityp01579	Ityp01579	2.87464	3.02949			hypothetical protein D910_03356
Ityp01672	Ityp01672	2.25068	2.98247			protein ABHD4-like
Ityp01734	Ityp01734	-6.67156	-7.81261			hypothetical protein D910_08323, partial
Ityp01822	Ityp01822		-4.20591			40S ribosomal protein S26
Ityp01928	Ityp01928	-4.13575	-2.24857			hypothetical protein B7P43_G06275
Ityp01930	Ityp01930	-4.13575	-2.24857			PREDICTED: uncharacterized protein LOC109544687
Ityp01950	Ityp01950	-2.44261	-2.71858			trans-1,2-dihydrobenzene-1,2-diol dehydrogenase
Ityp01987	Ityp01987		-4.33861			troponin C-like isoform X2
Ityp02054	Ityp02054	4.39953	3.21753			PREDICTED: uncharacterized protein LOC109540245
Ityp02064	Ityp02064	-2.0851				fatty-acid amide hydrolase 2
Ityp02171	Ityp02171		3.69196			hypothetical protein YQE_06917, partial
Ityp02277	Ityp02277	2.91568	5.08563			contactin-associated protein-like 5
Ityp02279	Ityp02279	4.90121	3.59438			PREDICTED: endoglucanase-like
Ityp02280	Ityp02280	4.85669	4.55068			PREDICTED: endoglucanase-like
Ityp02486	Ityp02486	4.70295				maltase 2-like isoform X2
Ityp02507	Ityp02507	-2.06764				myosin-IA isoform X2
Ityp02604	Ityp02604	-4.48974	-4.15823			Myosin heavy chain, muscle
Ityp02607	Ityp02607	2.01354				protein yellow
Ityp02701	Ityp02701	-3.37181				NADH-ubiquinone oxidoreductase 75 kDa subunit, mitochondrial
Ityp02856	Ityp02856		-4.21823			eukaryotic translation initiation factor 3 subunit F
Ityp03005	Ityp03005	-2.49813				unknown
Ityp03038	Ityp03038		2.71958
Ityp03050	Ityp03050	-2.34156				unknown
Ityp03124	Ityp03124	3.23762	4.34999			hypothetical protein D910_11256
Ityp03125	Ityp03125	3.23762	4.34999			hypothetical protein D910_11256
Ityp03135	Ityp03135	5.05155	3.91078			unknown
Ityp03136	Ityp03136	4.80271	5.41395			PREDICTED: polygalacturonase-like
Ityp03156	Ityp03156	-3.76925	-3.56904			arylsulfatase B-like
Ityp03211	Ityp03211	-5.13517	-4.00922			unknown
Ityp03242	Ityp03242	5.41285	4.67057			unknown
Ityp03444	Ityp03444	-4.97671	-3.87841			alpha,alpha-trehalose-phosphate synthase [UDP-forming]
Ityp03457	Ityp03457	5.19373	5.23595			hypothetical protein D910_07894
Ityp03459	Ityp03459	4.90628	4.62722			hypothetical protein D910_07893
Ityp03469	Ityp03469	-2.54074	-3.8458			60S ribosomal protein L9
Ityp03472	Ityp03472	-2.4656				hypothetical protein D910_02925
Ityp03497	Ityp03497	-2.32236				C-Myc-binding protein homolog
Ityp03509	Ityp03509	-3.76533	-4.56868			moesin/ezrin/radixin homolog 1 isoform X2
Ityp03522	Ityp03522	2.31939				reticulon-1-A isoform X1
Ityp03533	Ityp03533	4.42889	3.87382			hypothetical protein D910_07667
Ityp03548	Ityp03548	4.5138				hypothetical protein D910_11706
Ityp03599	Ityp03599		-2.95649			programmed cell death protein 6-like isoform X1
Ityp03633	Ityp03633	5.31313	5.31313			hypothetical protein D910_07935
Ityp03637	Ityp03637	-2.3891	-2.3891			60S ribosomal protein L27a isoform X2
Ityp03643	Ityp03643	-4.06394	-4.06394			alcohol dehydrogenase [NADP(+)]-like
Ityp03657	Ityp03657	5.43126	5.43126			PREDICTED: endoglucanase-like
Ityp03706	Ityp03706		3.67975			unknown
Ityp03746	Ityp03746	-2.21223	-2.69771			hypothetical protein D910_03634
Ityp03761	Ityp03761		2.8141			unknown
Ityp03813	Ityp03813		-2.74377			proteasome inhibitor PI31 subunit-like isoform X1
Ityp03816	Ityp03816	2.36841	2.09063			15-hydroxyprostaglandin dehydrogenase [NAD(+)]-like
Ityp03831	Ityp03831		-3.57432			mitochondrial import inner membrane translocase subunit Tim8
Ityp03852	Ityp03852		2.30454			PREDICTED: uncharacterized protein LOC109539000
Ityp03953	Ityp03953	-2.09378				prefoldin subunit 3-like
Ityp04025	Ityp04025	2.75793	2.26591			unknown
Ityp04133	Ityp04133	-2.33212				eukaryotic translation initiation factor 5B isoform X1
Ityp04136	Ityp04136		4.02047			hypothetical protein D910_06713
Ityp04172	Ityp04172		-2.3865			nucleosome assembly protein 1-like 1-B
Ityp04286	Ityp04286	2.75567				transport and Golgi organization protein 2 homolog
Ityp04378	Ityp04378	4.95668				unknown
Ityp04411	Ityp04411	2.74459	2.55627			PREDICTED: regucalcin-like
Ityp04427	Ityp04427	2.65624				hypothetical protein YQE_03437, partial
Ityp04442	Ityp04442	2.57282	2.46899			unknown
Ityp04444	Ityp04444	3.0264	2.18145			hypothetical protein D910_06234
Ityp04459	Ityp04459	3.93022	-2.4926			PREDICTED: thioredoxin-2
Ityp04512	Ityp04512	-2.00999				fatty acyl-CoA reductase wat-like isoform X2
Ityp04644	Ityp04644	-7.26774	-7.37153			Glucose dehydrogenase [acceptor]
Ityp04679	Ityp04679		-3.25445			hypothetical protein YQE_05852, partial
Ityp04697	Ityp04697	-3.77922	-4.2767			mediator of DNA damage checkpoint protein 1-like
Ityp04708	Ityp04708	-3.45227	-2.81186			unknown
Ityp04709	Ityp04709	-2.0161				ADP,ATP carrier protein 2-like
Ityp04821	Ityp04821	-2.08075	-2.14983			acetyl-CoA carboxylase 2-like protein
Ityp05078	Ityp05078	-3.47068	-4.45777			ruvB-like 2
Ityp05138	Ityp05138	4.51808	5.16948			PREDICTED: brachyurin-like
Ityp05139	Ityp05139	4.71981	4.7515			hypothetical protein YQE_11756, partial
Ityp05140	Ityp05140	4.13096	3.59062			hypothetical protein YQE_11756, partial
Ityp05166	Ityp05166	-2.70163	-2.48817			D-arabinitol dehydrogenase 1-like
Ityp05206	Ityp05206		-2.48775			protein unc-45 homolog B
Ityp05243	Ityp05243	-2.14592				apolipophorins isoform X2
Ityp05291	Ityp05291		-3.228			proline dehydrogenase 1, mitochondrial isoform X2
Ityp05779	Ityp05779	-5.57426	-2.59575			unknown
Ityp05781	Ityp05781	-2.92542	-5.41381			glutathione S-transferase
Ityp05867	Ityp05867	3.57801	4.00937			juvenile hormone esterase
Ityp06087	Ityp06087	4.11128	5.01648			PREDICTED: uncharacterized protein LOC109538770
Ityp06152	Ityp06152	-3.59357	-2.73451			60S ribosomal protein L5
Ityp06163	Ityp06163	3.21805	3.56984			discoidin domain-containing receptor 2-like isoform X1
Ityp06184	Ityp06184	5.23932	4.91639			hypothetical protein YQE_02802, partial
Ityp06185	Ityp06185	4.84794	3.77999			hypothetical protein YQE_02802, partial
Ityp06268	Ityp06268	-4.05473	-3.71526			Tubulin alpha-1 chain
Ityp06312	Ityp06312	-2.76163	-2.21504			Transferrin, partial
Ityp06375	Ityp06375	-2.7728				60S ribosomal protein L24
Ityp06579	Ityp06579		-3.73743			TATA-binding protein-associated factor 172 isoform X2
Ityp06634	Ityp06634	2.78689	2.81277			antichymotrypsin-2-like isoform X11
Ityp06956	Ityp06956	-2.37132	-3.63113			mitogen-activated protein kinase 1
Ityp06969	Ityp06969	-2.53813	-2.59838			attractin isoform X1
Ityp06985	Ityp06985		-2.98239			proteasome-associated protein ECM29 homolog
Ityp06990	Ityp06990	-2.76163	-2.21504			PREDICTED: melanotransferrin
Ityp06999	Ityp06999		-2.44373			unknown
Ityp07037	Ityp07037	-2.28242	-2.14671			hypothetical protein YQE_04031, partial
Ityp07044	Ityp07044	-4.05473	-3.71526			hypothetical protein D910_04720, partial
Ityp07149	Ityp07149	3.58823	5.44976			hypothetical protein YQE_08068, partial
Ityp07150	Ityp07150		2.37492			PREDICTED: uncharacterized protein LOC107222621
Ityp07203	Ityp07203	4.96049				carbonic anhydrase-related protein 10
Ityp07234	Ityp07234		-2.52747			hypothetical protein D910_04582
Ityp07278	Ityp07278		-2.90626			translation initiation factor eIF-2B subunit gamma
Ityp07303	Ityp07303		2.03966			transmembrane and TPR repeat-containing protein 4 isoform X1
Ityp07337	Ityp07337		-2.59269			60S ribosomal protein L37
Ityp07358	Ityp07358	6.29697	3.39573			ubiquitin-conjugating enzyme E2Q-like protein 1
Ityp07382	Ityp07382		-2.72934			pyridoxine-5'-phosphate oxidase
Ityp07440	Ityp07440	-2.25755	-2.8497			serine--pyruvate aminotransferase, mitochondrial isoform X2
Ityp07480	Ityp07480	3.63484	3.99861			peroxisomal acyl-coenzyme A oxidase 3
Ityp07657	Ityp07657	-3.43853	-3.56665			inter-alpha-trypsin inhibitor heavy chain H4-like isoform X2
Ityp07714	Ityp07714	3.71153	4.45242			lactoylglutathione lyase-like
Ityp07741	Ityp07741	2.52329	5.35761			hypothetical protein YQE_08070, partial
Ityp07742	Ityp07742	2.52329	5.35761			aminopeptidase N-like
Ityp07753	Ityp07753	-2.68141				protein l(2)37Cc
Ityp07906	Ityp07906	2.77212	2.33335			myrosinase 1-like isoform X2
Ityp08075	Ityp08075		-3.39342			PREDICTED: uncharacterized protein LOC109534205
Ityp08138	Ityp08138	-3.11378	-2.77836			calcyphosin-like protein
Ityp08286	Ityp08286	2.66085	3.97488			zinc finger protein 454-like isoform X1
Ityp08338	Ityp08338	4.81257	4.31666			transmembrane protease serine 9-like
Ityp08529	Ityp08529	3.45965	-2.2602			RhoGAP domain-containing protein [Cavenderia fasciculata]
Ityp08592	Ityp08592	3.45965	-2.2602			RhoGAP domain-containing protein [Cavenderia fasciculata]
Ityp08612	Ityp08612	-3.33185				probable ubiquitin carboxyl-terminal hydrolase FAF-X
Ityp08743	Ityp08743	3.8272	3.30031			unknown
Ityp08888	Ityp08888	4.79553	5.51912			esterase B1-like
Ityp08889	Ityp08889	2.90879	3.12372			esterase B1-like
Ityp08952	Ityp08952	4.52737				aminopeptidase N-like
Ityp08986	Ityp08986		-2.16587			unknown
Ityp09160	Ityp09160	2.67952				trypsin precursor
Ityp09223	Ityp09223		-4.4762			synaptogenesis protein syg-2-like
Ityp09233	Ityp09233			-3.8782		protein piwi-like
Ityp09327	Ityp09327	-2.19112	-2.69265			acyl-CoA synthetase family member 3, mitochondrial-like
Ityp09460	Ityp09460	3.57801	4.00937			venom carboxylesterase-6-like
Ityp09728	Ityp09728	-2.51691	-2.29024			stromal cell-derived factor 2
Ityp09741	Ityp09741		3.72769			acylamino-acid-releasing enzyme-like
Ityp09799	Ityp09799	2.77622				kielin/chordin-like protein
Ityp09852	Ityp09852	-4.8432	-5.48975			paxillin isoform X4
Ityp10056	Ityp10056		2.1821			Down syndrome cell adhesion molecule-like protein Dscam2
Ityp10092	Ityp10092	-2.21223	-2.69771			caldesmon-like isoform X1
Ityp10190	Ityp10190	2.71892	4.69852			basement membrane-specific heparan sulfate proteoglycan core protein isoform X2
Ityp10208	Ityp10208	-2.30809		-2.89517		multidrug resistance-associated protein 4-like
Ityp10213	Ityp10213		2.14866			hypothetical protein YQE_10373, partial
Ityp10251	Ityp10251	3.57801	4.00937			esterase E4-like
Ityp10310	Ityp10310		3.76825			uncharacterized protein LOC108905816 isoform X1
Ityp10312	Ityp10312	2.00897	2.02011			uncharacterized protein LOC108905816 isoform X1
Ityp10346	Ityp10346	2.32595	2.1077			thioredoxin reductase 1, mitochondrial-like isoform X1
Ityp10347	Ityp10347		2.84113			PREDICTED: uncharacterized protein LOC109545515
Ityp10381	Ityp10381	-2.55433				hypothetical protein D910_04066
Ityp10689	Ityp10689	6.29697	3.39573			---NA---
Ityp10690	Ityp10690	3.97542	2.38882			---NA---
Ityp10755	Ityp10755		2.69255			oocyte zinc finger protein XlCOF8.4-like
Ityp10788	Ityp10788	3.36815	5.21091			PREDICTED: uncharacterized protein LOC107273280
Ityp10793	Ityp10793	3.58338	3.24618			unknown
Ityp10951	Ityp10951	2.31702				hypothetical protein YQE_09802, partial
Ityp11019	Ityp11019	2.90576				39S ribosomal protein L42, mitochondrial
Ityp11333	Ityp11333	-3.97376	-4.64927			unknown
Ityp11339	Ityp11339	2.94932	2.51784			alpha-aspartyl dipeptidase
Ityp11500	Ityp11500		2.99415			enhancer of mRNA-decapping protein 4
Ityp11612	Ityp11612	-3.73129	-4.49284			CAD protein isoform X1
Ityp11636	Ityp11636	4.0662	3.84898			echinoderm microtubule-associated protein-like CG42247
Ityp11664	Ityp11664	-4.26978	-4.07416			splicing factor 3B subunit 1 isoform X1
Ityp11725	Ityp11725		4.1403			C-terminal-binding protein isoform X2
Ityp11732	Ityp11732	2.33816				hypothetical protein D910_01115
Ityp11826	Ityp11826	3.27852	2.52862			PREDICTED: brachyurin-like
Ityp11859	Ityp11859		-2.10904			pyruvate carboxylase, mitochondrial
Ityp11923	Ityp11923	3.80928	2.91626			hypothetical protein D910_09059
Ityp11942	Ityp11942		2.52371			antitrypsin-like isoform X4
Ityp12066	Ityp12066	-2.57026	-2.2707			sarcosine dehydrogenase, mitochondrial-like isoform X1
Ityp12093	Ityp12093	-2.67431	-2.40352			odorant-binding protein 3
Ityp12208	Ityp12208	-3.54877	-2.96007			hypothetical protein YQE_11637, partial
Ityp12239	Ityp12239	-2.44421				high mobility group protein DSP1
Ityp12273	Ityp12273	6.96567	5.95396			cathepsin L1-like
Ityp12377	Ityp12377		2.34357			GDP-mannose 4,6 dehydratase
Ityp12423	Ityp12423	-2.72394	-4.57284			26S protease regulatory subunit 10B
Ityp12475	Ityp12475	-2.90863				small ubiquitin-related modifier 3-like
Ityp12525	Ityp12525	-2.94549				nucleoprotein TPR isoform X2
Ityp12592	Ityp12592	4.85137	2.62805			PREDICTED: uncharacterized protein LOC109536111 isoform X1
Ityp12593	Ityp12593	-3.42418	-3.4878			PREDICTED: uncharacterized protein LOC109536196
Ityp12595	Ityp12595	8.50473	8.31363			PREDICTED: uncharacterized protein LOC109536112
Ityp12777	Ityp12777	-2.08062				heterogeneous nuclear ribonucleoprotein U-like protein 2
Ityp12787	Ityp12787	2.46475				lysozyme C-1-like
Ityp12837	Ityp12837	-2.44651				hypothetical protein YQE_01845, partial
Ityp12840	Ityp12840	-2.16794	-2.48612			ATP-dependent 6-phosphofructokinase isoform X5
Ityp12851	Ityp12851	-2.74012				integrin-linked protein kinase
Ityp12964	Ityp12964	4.28177	2.93759			pancreatic triacylglycerol lipase-like
Ityp13082	Ityp13082	-2.11327	-3.81203			inosine-5'-monophosphate dehydrogenase
Ityp13088	Ityp13088		2.04721			PREDICTED: DE-cadherin
Ityp13132	Ityp13132	3.08151	2.04721			pyridoxal kinase
Ityp13355	Ityp13355	3.87666	2.56967			unknown
Ityp13440	Ityp13440	-3.16358	-2.60228			elongation factor 1-alpha
Ityp13473	Ityp13473	-3.66744				PR-5-like protein
Ityp13482	Ityp13482		2.65949			plasma membrane calcium-transporting ATPase 2 isoform X3
Ityp13546	Ityp13546	3.79385	3.18973			hypothetical protein D910_11194, partial
Ityp13834	Ityp13834	-3.92008	-3.32253			hypothetical protein D910_05094
Ityp14079	Ityp14079		3.6179			unknown
Ityp14086	Ityp14086	4.14181	2.81335			unknown
Ityp14106	Ityp14106		2.11973			PREDICTED: peroxiredoxin-4
Ityp14124	Ityp14124	-2.50663	-2.36689			hypothetical protein YQE_10930, partial
Ityp14128	Ityp14128		2.02452			regulator of nonsense transcripts 1 homolog
Ityp14171	Ityp14171		-2.10881			PREDICTED: tropomyosin-1
Ityp14172	Ityp14172	-3.18381	-5.88672			tropomyosin isoform X15
Ityp14198	Ityp14198	2.69485				insulin-degrading enzyme
Ityp14295	Ityp14295	4.31685	2.18318			xaa-Pro dipeptidase
Ityp14296	Ityp14296		2.38826			glutathione S-transferase-like
Ityp14429	Ityp14429		2.65889			hypothetical protein D910_06684
Ityp14491	Ityp14491	2.64213				carboxypeptidase Q-like
Ityp14515	Ityp14515	3.30482	3.04619			PREDICTED: uncharacterized protein LOC109542842
Ityp14703	Ityp14703	3.87374	4.19227			IDLDH_IPSPIRecName: Full=Ipsdienol dehydrogenase
Ityp14785	Ityp14785	6.57981	4.74137			hypothetical protein D910_02685
Ityp14895	Ityp14895	-4.00381	-5.25189			PREDICTED: uncharacterized protein LOC109543843
Ityp15139	Ityp15139	5.35754				zinc carboxypeptidase-like
Ityp15189	Ityp15189	3.61479	3.70435			hypothetical protein D910_01786
Ityp15199	Ityp15199	-3.06975	-2.49066			hypothetical protein YQE_03673, partial
Ityp15216	Ityp15216	3.67272				lysosomal alpha-mannosidase
Ityp15277	Ityp15277	2.22773				uridine diphosphate glucose pyrophosphatase-like
Ityp15288	Ityp15328	-4.2399	-5.83544			FK506-binding protein 2
Ityp15509	Ityp15509	2.27738	2.29522			hypothetical protein D910_09240
Ityp15510	Ityp15510	5.12355	4.58381			unknown
Ityp15514	Ityp15514		-6.4905			DNA repair protein RAD50
Ityp15516	Ityp15516	2.27738	2.29522			hypothetical protein D910_09240
Ityp15518	Ityp15518		-6.4905			DNA repair protein RAD50
Ityp15523	Ityp15523	2.15732	2.0874			hypothetical protein D910_05388, partial
Ityp15621	Ityp15621	-2.17768	-2.23033			programmed cell death 6-interacting protein
Ityp15748	Ityp15748		2.8583			adipokinetic hormone receptor
Ityp15760	Ityp15760	-2.68982	-3.11555			cartilage oligomeric matrix protein
Ityp15784	Ityp15784	-3.58276	-2.27772			unknown
Ityp15795	Ityp15795	-2.53366	-2.56529			1,4-alpha-glucan-branching enzyme
Ityp15812	Ityp15812		2.43758			transcriptional coactivator YAP1-A isoform X1
Ityp15869	Ityp15869		3.58525	-2.73623		twitchin isoform X2
Ityp15881	Ityp15881	3.3774	3.45839			laminin subunit beta-1 isoform X1
Ityp15930	Ityp15930	2.19818				serine protease inhibitor 27A-like
Ityp16337	Ityp16337	2.27805				protein SEC13 homolog
Ityp16405	Ityp16405	2.40726	2.22701			xaa-Pro aminopeptidase 1
Ityp17732	Ityp17732	2.98847	4.26787			laminin subunit gamma-1
Ityp17764	Ityp17764	2.5133	2.28484			delta(3,5)-Delta(2,4)-dienoyl-CoA isomerase, mitochondrial
Ityp17890	Ityp17890	2.26747				probable 28S ribosomal protein S16, mitochondrial
Ityp17988	Ityp17988	-4.26978	-4.07416			tubulin beta chain-like
Ityp18035	Ityp18035	2.45402				hypothetical protein YQE_08015, partial
Ityp18344	Ityp18344	6.21392	5.71968			hypothetical protein D910_11222
Ityp18408	Ityp18408	-4.16226	-2.14527			maternal protein exuperantia-1
Ityp18428	Ityp18428	-7.68168				odorant-binding protein 28
Ityp18432	Ityp18432	-2.54279				hypothetical protein D910_09800
Ityp18683	Ityp18683	2.08627				unknown
Ityp18723	Ityp18723					WD repeat-containing protein 19 isoform X1
Ityp19436	Ityp19436	4.15682				peptide methionine sulfoxide reductase isoform X5
Ityp19744	Ityp19744	-2.14527				maternal protein exuperantia-1
Ityp19745	Ityp19745					peroxisomal multifunctional enzyme type 2-like
Ityp20539	Ityp20539	2.40877				integumentary mucin C.1-like isoform X2
Ityp20692	Ityp20692	7.25537				thaumatin-like protein
Ityp20892	Ityp20892	3.14225				rutC family protein UK114
Ityp20901	Ityp20901	-2.97037				ubiquitin-conjugating enzyme E2 variant 2
Ityp21013	Ityp21013	-2.08653				unknown
Ityp21050	Ityp21050	7.25537				thaumatin-like protein
Ityp21074	Ityp21074	3.53531				nudC domain-containing protein 1
Ityp21656	Ityp21656	2.19577				uncharacterized protein LOC105691580
Ityp21900	Ityp21900	2.74189				hypothetical protein D910_02874
Ityp21903	Ityp21903	-4.40424				hypothetical protein TcasGA2_TC008240
Ityp22073	Ityp22073	2.63686				unknown
Ityp22080	Ityp22080	4.88321				venom acid phosphatase Acph-1-like
Ityp22091	Ityp22091					hypothetical protein D910_02420
Ityp22109	Ityp22109	4.19227				IDLDH_IPSPIRecName: Full=Ipsdienol dehydrogenase
Ityp22171	Ityp22171	2.40877				---NA---
Ityp22474	Ityp22474	-2.96007				hypothetical protein YQE_11637, partial
Ityp23289	Ityp23289	4.41522				unknown
Ityp23329	Ityp23329	4.83428				PREDICTED: trypsin-1-like
Ityp23835	Ityp23835		-4.21609			hypothetical protein D910_12274

## Sheet: Categories 
		CF-SF	CM-SM	SM-SF	CM-CF	Description
Protein ID	Common Gene ID's	logfold change	logfold change	logfold change	logfold change
Ityp00187	Ityp00187	4.74128	4.24685			short/branched chain specific acyl-CoA dehydrogenase, mitochondrial
Ityp01950	Ityp01950	-2.44261	-2.71858			trans-1,2-dihydrobenzene-1,2-diol dehydrogenase								Detoxification
Ityp03643	Ityp03643	-4.06394	-4.06394			alcohol dehydrogenase [NADP(+)]-like
Ityp03816	Ityp03816	2.36841	2.09063			15-hydroxyprostaglandin dehydrogenase [NAD(+)]-like
Ityp04644	Ityp04644	-7.26774	-7.37153			Glucose dehydrogenase [acceptor]
Ityp05166	Ityp05166	-2.70163	-2.48817			D-arabinitol dehydrogenase 1-like
Ityp05291	Ityp05291		-3.228			proline dehydrogenase 1, mitochondrial isoform X2
Ityp05781	Ityp05781	-2.92542	-5.41381			glutathione S-transferase
Ityp12066	Ityp12066	-2.57026	-2.2707			sarcosine dehydrogenase, mitochondrial-like isoform X1
Ityp13082	Ityp13082	-2.11327	-3.81203			inosine-5'-monophosphate dehydrogenase
Ityp14296	Ityp14296		2.38826			glutathione S-transferase-like
Ityp14703	Ityp14703	3.87374	4.19227			IDLDH_IPSPIRecName: Full=Ipsdienol dehydrogenase
		CF-SF	CM-SM	SM-SF	CM-CF	Description
Protein ID	Common Gene ID's	logfold change	logfold change	logfold change	logfold change
Ityp01054	Ityp01054	2.29266				aminopeptidase N-like
Ityp06634	Ityp06634	2.78689	2.81277			antichymotrypsin-2-like isoform X11
Ityp07657	Ityp07657	-3.43853	-3.56665			inter-alpha-trypsin inhibitor heavy chain H4-like isoform X2								Digestion
Ityp07742	Ityp07742	2.52329	5.35761			aminopeptidase N-like
Ityp08888	Ityp08888	4.79553	5.51912			esterase B1-like
Ityp08889	Ityp08889	2.90879	3.12372			esterase B1-like
Ityp08952	Ityp08952	4.52737				aminopeptidase N-like
Ityp09160	Ityp09160	2.67952				trypsin precursor
Ityp09460	Ityp09460	3.57801	4.00937			venom carboxylesterase-6-like
Ityp10251	Ityp10251	3.57801	4.00937			esterase E4-like
Ityp11942	Ityp11942		2.52371			antitrypsin-like isoform X4
Ityp12964	Ityp12964	4.28177	2.93759			pancreatic triacylglycerol lipase-like
Ityp14491	Ityp14491	2.64213				carboxypeptidase Q-like
Ityp15139	Ityp15139	5.35754				zinc carboxypeptidase-like
Ityp15216	Ityp15216	3.67272				lysosomal alpha-mannosidase
Ityp15930	Ityp15930	2.19818				serine protease inhibitor 27A-like
Ityp16405	Ityp16405	2.40726	2.22701			xaa-Pro aminopeptidase 1
		CF-SF	CM-SM	SM-SF	CM-CF	Description
Protein ID	Common Gene ID's	logfold change	logfold change	logfold change	logfold change
Ityp00934	Ityp00934	4.16826	5.36866			acidic mammalian chitinase-like								Defence
Ityp02701	Ityp02701	-3.37181				NADH-ubiquinone oxidoreductase 75 kDa subunit, mitochondrial
		CF-SF	CM-SM	SM-SF	CM-CF	Description
Protein ID	Common Gene ID's	logfold change	logfold change	logfold change	logfold change
Ityp03444	Ityp03444	-4.97671	-3.87841			alpha,alpha-trehalose-phosphate synthase [UDP-forming]								Signalling
Ityp06956	Ityp06956	-2.37132	-3.63113			mitogen-activated protein kinase 1
Ityp12840	Ityp12840	-2.16794	-2.48612			ATP-dependent 6-phosphofructokinase isoform X5
Ityp12851	Ityp12851	-2.74012				integrin-linked protein kinase
Ityp15277	Ityp15277	2.22773				uridine diphosphate glucose pyrophosphatase-like
		CF-SF	CM-SM	SM-SF	CM-CF	Description
Protein ID	Common Gene ID's	logfold change	logfold change	logfold change	logfold change									Growth
Ityp05867	Ityp05867	3.57801	4.00937			juvenile hormone esterase

## Sheet: Figure generation
	Detoxification	Ityp00187	12
		Ityp01950
		Ityp03643			Detoxification	12
		Ityp03816			Digestion	17
		Ityp04644			Defence	2
		Ityp05166			Signalling	5
		Ityp05291			Growth	1
		Ityp05781			Midgut development	244
		Ityp12066			Total	281
		Ityp13082
		Ityp14296
		Ityp14703			Function	DAPs
	Digestion	Ityp01054	17		Detoxification	12
		Ityp06634			Digestion	17
		Ityp07657			Defence	2
		Ityp07742			Signalling	5
		Ityp08888			Growth	1
		Ityp08889			Midgut development	244
		Ityp08952			Total	281
		Ityp09160
		Ityp09460
		Ityp10251
		Ityp11942
		Ityp12964
		Ityp14491
		Ityp15139
		Ityp15216
		Ityp15930
		Ityp16405
	Defence	Ityp00934	2
		Ityp02701
	Signalling	Ityp03444	5
		Ityp06956
		Ityp12840
		Ityp12851
		Ityp15277
	Growth	Ityp05867	1
	Others (Midgut development)		244
